# Supplementary material for: Application of multigene panel testing for bleeding, thrombotic, and platelet disorders in patients and the general population in China
Source: Mol Biomed. 2025 Jun 9;6:39. doi: 10.1186/s43556-025-00283-6 (PMC12149383; doi:10.1186/s43556-025-00283-6)
Supplement: Supplementary file 1 — Supplementary Material 1. [file 43556_2025_283_MOESM1_ESM.xlsx]

## Sheet: Supplementary Table 1
Supplementary Table 1. Disease-casuing variants
Gene Function	Interpretation	Chr	Start	End	Ref	Alt	Func.refGene	Gene.refGene	GeneDetail.refGene	ExonicFunc.refGene	AAChange.refGene	avsnp150	EAS.sites.2015_08	AF_eas	Novel status
Thrombosis	Variant of Uncertain Significance	20	23028550	23028550	G	T	exonic	THBD	.	nonsynonymous SNV	THBD:NM_000361:exon1:c.C1592A:p.A531E	rs756102720	.	0.0001
Thrombosis	Variant of Uncertain Significance	20	23028585	23028585	T	C	exonic	THBD	.	nonsynonymous SNV	THBD:NM_000361:exon1:c.A1557G:p.I519M	rs537228949	0.001	0.0005
Thrombosis	Likely Pathogenic	20	23028884	23028884	-	G	exonic	THBD	.	frameshift insertion	THBD:NM_000361:exon1:c.1257dup:p.N420Qfs*5	.	.	.	novel
Thrombosis	Likely Pathogenic	20	23029233	23029233	-	GGCT	exonic	THBD	.	frameshift insertion	THBD:NM_000361:exon1:c.908_909insAGCC:p.P303fs	.	.	.	novel
Thrombosis	Variant of Uncertain Significance	20	23029246	23029246	T	C	exonic	THBD	.	nonsynonymous SNV	THBD:NM_000361:exon1:c.A896G:p.N299S	rs760651071	.	0
Thrombosis	Variant of Uncertain Significance	20	23029766	23029766	C	A	exonic	THBD	.	nonsynonymous SNV	THBD:NM_000361:exon1:c.G376T:p.D126Y	rs768667473	.	0.0004
Thrombosis	Variant of Uncertain Significance	20	23029802	23029802	C	T	exonic	THBD	.	nonsynonymous SNV	THBD:NM_000361:exon1:c.G340A:p.D114N	rs770936872	.	0.0004
Thrombosis	Variant of Uncertain Significance	20	23029850	23029850	C	T	exonic	THBD	.	nonsynonymous SNV	THBD:NM_000361:exon1:c.G292A:p.D98N	rs566429250	0.002	0.0013
Thrombosis	Variant of Uncertain Significance	20	23029966	23029966	A	T	exonic	THBD	.	nonsynonymous SNV	THBD:NM_000361:exon1:c.T176A:p.L59Q	.	.	.	novel
Thrombosis	Variant of Uncertain Significance	20	23030125	23030125	A	G	exonic	THBD	.	nonsynonymous SNV	THBD:NM_000361:exon1:c.T17C:p.V6A	.	.	.	novel
Thrombosis	Likely Pathogenic	11	46747502	46747502	G	T	exonic	F2	.	nonsynonymous SNV	F2:NM_000506:exon7:c.G653T:p.G218V,F2:NM_001311257:exon7:c.G605T:p.G202V	.	.	.	novel
Thrombosis	Likely Pathogenic	11	46747564	46747564	A	G	exonic	F2	.	nonsynonymous SNV	F2:NM_000506:exon7:c.A715G:p.S239G,F2:NM_001311257:exon7:c.A667G:p.S223G	rs533673060	0.001	0.0007
Thrombosis	Likely Pathogenic	11	46749556	46749556	C	T	exonic	F2	.	nonsynonymous SNV	F2:NM_000506:exon10:c.C1141T:p.L381F	.	.	.	novel
Thrombosis	Likely Pathogenic	11	46749701	46749701	A	G	exonic	F2	.	nonsynonymous SNV	F2:NM_000506:exon10:c.A1286G:p.H429R,F2:NM_001311257:exon10:c.A1238G:p.H413R	.	.	.	novel
Thrombosis	Likely Pathogenic	11	46750214	46750214	G	T	exonic	F2	.	nonsynonymous SNV	F2:NM_000506:exon11:c.G1299T:p.R433S	rs776078813	.	0.0005
Thrombosis	Likely Pathogenic	11	46750281	46750281	C	T	exonic	F2	.	nonsynonymous SNV	F2:NM_000506:exon11:c.C1366T:p.R456W,F2:NM_001311257:exon11:c.C1318T:p.R440W	rs139552841	.	0
Thrombosis	Likely Pathogenic	11	46751054	46751054	C	T	exonic	F2	.	nonsynonymous SNV	F2:NM_000506:exon12:c.C1597T:p.R533W	rs766441152	.	0
Thrombosis	Likely Pathogenic	11	46751078	46751078	C	T	exonic	F2	.	nonsynonymous SNV	F2:NM_000506:exon12:c.C1621T:p.R541W,F2:NM_001311257:exon12:c.C1573T:p.R525W	rs886048338	.	.
Thrombosis	Pathogenic	11	46760876	46760876	G	A	exonic	F2	.	nonsynonymous SNV	F2:NM_000506:exon14:c.G1787A:p.R596Q,F2:NM_001311257:exon14:c.G1739A:p.R580Q	rs387907201	.	.
Thrombosis	Variant of Uncertain Significance	11	46760878	46760878	G	T	exonic	F2	.	nonsynonymous SNV	F2:NM_000506:exon14:c.G1789T:p.D597Y,F2:NM_001311257:exon14:c.G1741T:p.D581Y	rs765968944	.	0.0005
Thrombosis	Pathogenic	11	46761055	46761055	G	A	UTR3	F2	NM_001311257:c.*97G>A;NM_000506:c.*97G>A	UTR3 SNV	.	rs1799963	.	.
Thrombosis	Variant of Uncertain Significance	11	46761058	46761058	C	A	UTR3	F2	NM_001311257:c.*100C>A;NM_000506:c.*100C>A	UTR3 SNV	.	rs112016113	.	.
Thrombosis	Variant of Uncertain Significance	3	93593147	93593147	T	A	exonic	PROS1	.	nonsynonymous SNV	PROS1:NM_000313:exon15:c.A1973T:p.H658L,PROS1:NM_001314077:exon16:c.A2069T:p.H690L	.	.	.	novel
Thrombosis	Variant of Uncertain Significance	3	93593165	93593165	T	A	exonic	PROS1	.	nonsynonymous SNV	PROS1:NM_000313:exon15:c.A1955T:p.D652V,PROS1:NM_001314077:exon16:c.A2051T:p.D684V	.	.	.	novel
Thrombosis	Likely Pathogenic	3	93593183	93593183	C	T	exonic	PROS1	.	nonsynonymous SNV	PROS1:NM_000313:exon15:c.G1937A:p.G646D,PROS1:NM_001314077:exon16:c.G2033A:p.G678D	rs555902969	0.001	0.0008
Thrombosis	Variant of Uncertain Significance	3	93595885	93595885	C	G	exonic	PROS1	.	nonsynonymous SNV	PROS1:NM_000313:exon14:c.G1795C:p.D599H,PROS1:NM_001314077:exon15:c.G1891C:p.D631H	rs193013939	0.001	0.0013
Thrombosis	Pathogenic	3	93595903	93595903	C	A	exonic	PROS1	.	stopgain	PROS1:NM_000313:exon14:c.G1777T:p.E593X,PROS1:NM_001314077:exon15:c.G1873T:p.E625X	.	.	.	novel
Thrombosis	Pathogenic	3	93595920	93595920	G	T	exonic	PROS1	.	stopgain	PROS1:NM_000313:exon14:c.C1760A:p.S587X,PROS1:NM_001314077:exon15:c.C1856A:p.S619X	.	.	.	novel
Thrombosis	Pathogenic	3	93596000	93596000	A	T	exonic	PROS1	.	stopgain	PROS1:NM_000313:exon14:c.T1680A:p.Y560X,PROS1:NM_001314077:exon15:c.T1776A:p.Y592X	rs199469503	.	0.0002
Thrombosis	Pathogenic	3	93598046	93598046	A	-	exonic	PROS1	.	frameshift deletion	PROS1:NM_000313:exon13:c.1605delT:p.F535Lfs*24,PROS1:NM_001314077:exon14:c.1701delT:p.F567Lfs*24	.	.	.	novel
Thrombosis	Likely Pathogenic	3	93598062	93598062	T	A	exonic	PROS1	.	nonsynonymous SNV	PROS1:NM_000313:exon13:c.A1589T:p.N530I,PROS1:NM_001314077:exon14:c.A1685T:p.N562I	rs764804836	.	0.0001
Thrombosis	Likely Pathogenic	3	93598108	93598108	G	A	exonic	PROS1	.	nonsynonymous SNV	PROS1:NM_000313:exon13:c.C1543T:p.R515C,PROS1:NM_001314077:exon14:c.C1639T:p.R547C	rs199469500	.	.
Thrombosis	Variant of Uncertain Significance	3	93598133	93598133	C	A	exonic	PROS1	.	nonsynonymous SNV	PROS1:NM_000313:exon13:c.G1518T:p.W506C,PROS1:NM_001314077:exon14:c.G1614T:p.W538C	.	.	.	novel
Thrombosis	Pathogenic	3	93603656	93603656	T	A	exonic	PROS1	.	stopgain	PROS1:NM_000313:exon12:c.A1408T:p.K470X,PROS1:NM_001314077:exon13:c.A1504T:p.K502X	.	.	.	novel
Thrombosis	Variant of Uncertain Significance	3	93603676	93603676	A	T	exonic	PROS1	.	nonsynonymous SNV	PROS1:NM_000313:exon12:c.T1388A:p.I463K,PROS1:NM_001314077:exon13:c.T1484A:p.I495K	.	.	.	novel
Thrombosis	Pathogenic	3	93603713	93603713	G	A	exonic	PROS1	.	stopgain	PROS1:NM_000313:exon12:c.C1351T:p.R451X,PROS1:NM_001314077:exon13:c.C1447T:p.R483X	rs5017717	.	.
Thrombosis	Pathogenic	3	93605179	93605179	C	T	splicing	PROS1	NM_001314077:exon12:c.1419+1G>A;NM_000313:exon11:c.1323+1G>A	intronic SNV	.	.	.	.	novel
Thrombosis	Variant of Uncertain Significance	3	93605262	93605262	A	G	exonic	PROS1	.	nonsynonymous SNV	PROS1:NM_000313:exon11:c.T1241C:p.F414S,PROS1:NM_001314077:exon12:c.T1337C:p.F446S	.	.	.	novel
Thrombosis	Variant of Uncertain Significance	3	93605274	93605274	G	T	exonic	PROS1	.	nonsynonymous SNV	PROS1:NM_000313:exon11:c.C1229A:p.P410H,PROS1:NM_001314077:exon12:c.C1325A:p.P442H	rs199469495	.	0.0009
Thrombosis	Pathogenic	3	93611869	93611869	G	A	exonic	PROS1	.	nonsynonymous SNV	PROS1:NM_000313:exon10:c.C1063T:p.R355C,PROS1:NM_001314077:exon11:c.C1159T:p.R387C	rs387906674	.	0.0002
Thrombosis	Pathogenic	3	93611968	93611968	T	C	splicing	PROS1	NM_000313:exon10:c.966-2A>G;NM_001314077:exon11:c.1062-2A>G	intronic SNV	.	.	.	.	novel
Thrombosis	Pathogenic	3	93611968	93611968	T	G	splicing	PROS1	NM_001314077:exon11:c.1062-2A>C;NM_000313:exon10:c.966-2A>C	intronic SNV	.	.	.	.
Thrombosis	Variant of Uncertain Significance	3	93615438	93615438	C	T	exonic	PROS1	.	nonsynonymous SNV	PROS1:NM_000313:exon9:c.G947A:p.R316H,PROS1:NM_001314077:exon10:c.G1043A:p.R348H	rs747259055	.	0.0002
Thrombosis	Variant of Uncertain Significance	3	93615439	93615439	G	A	exonic	PROS1	.	nonsynonymous SNV	PROS1:NM_000313:exon9:c.C946T:p.R316C,PROS1:NM_001314077:exon10:c.C1042T:p.R348C	rs373983977	.	0
Thrombosis	Variant of Uncertain Significance	3	93615477	93615477	G	A	exonic	PROS1	.	nonsynonymous SNV	PROS1:NM_000313:exon9:c.C908T:p.A303V,PROS1:NM_001314077:exon10:c.C1004T:p.A335V	rs772677117	.	5.44e-05
Thrombosis	Variant of Uncertain Significance	3	93617324	93617324	A	G	exonic	PROS1	.	nonsynonymous SNV	PROS1:NM_000313:exon8:c.T817C:p.F273L,PROS1:NM_001314077:exon9:c.T913C:p.F305L	rs780299397	.	.	novel
Thrombosis	Likely Pathogenic	3	93617342	93617342	A	G	exonic	PROS1	.	nonsynonymous SNV	PROS1:NM_000313:exon8:c.T799C:p.C267R,PROS1:NM_001314077:exon9:c.T895C:p.C299R	.	.	.
Thrombosis	Likely Pathogenic	3	93617374	93617374	C	G	exonic	PROS1	.	nonsynonymous SNV	PROS1:NM_000313:exon8:c.G767C:p.C256S,PROS1:NM_001314077:exon9:c.G863C:p.C288S	rs1576182848	.	.	novel
Thrombosis	Pathogenic	3	93619659	93619660	TT	-	exonic	PROS1	.	frameshift deletion	PROS1:NM_000313:exon7:c.715_716del:p.K239fs,PROS1:NM_001314077:exon8:c.811_812del:p.K271fs	.	.	.
Thrombosis	Variant of Uncertain Significance	3	93619680	93619680	T	C	exonic	PROS1	.	nonsynonymous SNV	PROS1:NM_000313:exon7:c.A695G:p.Y232C,PROS1:NM_001314077:exon8:c.A791G:p.Y264C	rs754454487	.	5.44e-05	novel
Thrombosis	Pathogenic	3	93619710	93619710	C	-	exonic	PROS1	.	frameshift deletion	PROS1:NM_000313:exon7:c.665delG:p.G222fs,PROS1:NM_001314077:exon8:c.761delG:p.G254fs	.	.	.
Thrombosis	Variant of Uncertain Significance	3	93619711	93619711	C	T	exonic	PROS1	.	nonsynonymous SNV	PROS1:NM_000313:exon7:c.G664A:p.G222R,PROS1:NM_001314077:exon8:c.G760A:p.G254R	rs1559933951	.	.
Thrombosis	Variant of Uncertain Significance	3	93619728	93619728	A	G	exonic	PROS1	.	nonsynonymous SNV	PROS1:NM_000313:exon7:c.T647C:p.V216A,PROS1:NM_001314077:exon8:c.T743C:p.V248A	rs765320453	.	0.0004	novel
Thrombosis	Pathogenic	3	93619760	93619760	G	T	exonic	PROS1	.	stopgain	PROS1:NM_000313:exon7:c.C615A:p.C205X,PROS1:NM_001314077:exon8:c.C711A:p.C237X	.	.	.	novel
Thrombosis	Pathogenic	3	93619775	93619775	T	C	splicing	PROS1	NM_001314077:exon8:c.698-2A>G;NM_000313:exon7:c.602-2A>G	intronic SNV	.	.	.	.
Thrombosis	Pathogenic	3	93624643	93624643	T	C	exonic	PROS1	.	nonsynonymous SNV	PROS1:NM_000313:exon6:c.A586G:p.K196E,PROS1:NM_001314077:exon7:c.A682G:p.K228E	rs121918474	0.001	0.0004	novel
Thrombosis	Pathogenic	3	93624877	93624877	T	A	exonic	PROS1	.	stopgain	PROS1:NM_000313:exon5:c.A457T:p.K153X,PROS1:NM_001314077:exon6:c.A553T:p.K185X	.	.	.	novel
Thrombosis	Pathogenic	3	93624886	93624886	G	-	exonic	PROS1	.	frameshift deletion	PROS1:NM_000313:exon5:c.448delC:p.Q150Kfs*9,PROS1:NM_001314077:exon6:c.544delC:p.Q182Kfs*9	.	.	.	novel
Thrombosis	Likely Pathogenic	3	93624889	93624889	A	C	exonic	PROS1	.	nonsynonymous SNV	PROS1:NM_000313:exon5:c.T445G:p.W149G,PROS1:NM_001314077:exon6:c.T541G:p.W181G	.	.	.
Thrombosis	Pathogenic	3	93646095	93646095	G	A	exonic	PROS1	.	nonsynonymous SNV	PROS1:NM_000313:exon2:c.C233T:p.T78M,PROS1:NM_001314077:exon3:c.C329T:p.T110M	rs6122	.	5.44e-05
Thrombosis	Pathogenic	3	93646128	93646128	T	G	exonic	PROS1	.	nonsynonymous SNV	PROS1:NM_000313:exon2:c.A200C:p.E67A,PROS1:NM_001314077:exon3:c.A296C:p.E99A	rs766423432	.	0.0001
Thrombosis	Likely Pathogenic	3	93646162	93646162	T	C	exonic	PROS1	.	nonsynonymous SNV	PROS1:NM_000313:exon2:c.A166G:p.R56G,PROS1:NM_001314077:exon3:c.A262G:p.R88G	rs377491237	.	0	novel
Thrombosis	Pathogenic	3	93646166	93646194	AAGATTACCCTGTTTGGTTTCTTCAAGTA	-	exonic	PROS1	.	frameshift deletion	PROS1:NM_000313:exon2:c.134_162del:p.L45fs,PROS1:NM_001314077:exon3:c.230_258del:p.L77fs	.	.	.	novel
Thrombosis	Pathogenic	3	93646173	93646173	C	T	exonic	PROS1	.	nonsynonymous SNV	PROS1:NM_000313:exon2:c.G155A:p.G52D,PROS1:NM_001314077:exon3:c.G251A:p.G84D	.	.	.
Thrombosis	Variant of Uncertain Significance	3	93646179	93646179	T	G	exonic	PROS1	.	nonsynonymous SNV	PROS1:NM_000313:exon2:c.A149C:p.K50T,PROS1:NM_001314077:exon3:c.A245C:p.K82T	rs745579260	.	0.0003	novel
Thrombosis	Pathogenic	3	93692542	93692542	-	TA	exonic	PROS1	.	stopgain	PROS1:NM_000313:exon1:c.50_51dup:p.V18*,PROS1:NM_001314077:exon1:c.50_51dup:p.V18*	.	.	.
Thrombosis	Pathogenic	3	93692761	93692761	G	A	UTR5	PROS1	NM_001314077:c.-168C>T;NM_000313:c.-168C>T	UTR5 SNV	.	rs199469484	.	.	novel
Thrombosis	Pathogenic	2	128178912	128178912	C	T	exonic	PROC	.	nonsynonymous SNV	PROC:NM_000312:exon3:c.C124T:p.R42C	rs774572099	.	0
Thrombosis	Pathogenic	2	128178957	128178957	C	T	exonic	PROC	.	nonsynonymous SNV	PROC:NM_000312:exon3:c.C169T:p.R57W	rs757583846	.	0
Thrombosis	Likely Pathogenic	2	128178958	128178958	G	A	exonic	PROC	.	nonsynonymous SNV	PROC:NM_000312:exon3:c.G170A:p.R57Q	rs574949343	.	0	novel
Thrombosis	Likely Pathogenic	2	128178987	128178987	G	A	exonic	PROC	.	nonsynonymous SNV	PROC:NM_000312:exon3:c.G199A:p.E67K	rs1156578125	.	.
Thrombosis	Likely Pathogenic	2	128178999	128178999	G	A	exonic	PROC	.	nonsynonymous SNV	PROC:NM_000312:exon3:c.G211A:p.E71K	.	.	.
Thrombosis	Variant of Uncertain Significance	2	128180509	128180509	A	C	exonic	PROC	.	nonsynonymous SNV	PROC:NM_000312:exon4:c.A254C:p.K85T	rs768719609	.	0	novel
Thrombosis	Likely Pathogenic	2	128180672	128180672	G	A	exonic	PROC	.	nonsynonymous SNV	PROC:NM_000312:exon5:c.G325A:p.G109S	rs1156578125	.	0	novel
Thrombosis	Likely Pathogenic	2	128180678	128180678	-	GCATCGACG	exonic	PROC	.	nonframeshift insertion	PROC:NM_001375606:exon4:c.487_495dup:p.T165_S167dup,PROC:NM_001375609:exon4:c.308_316dup:p.D105_I107dup,PROC:NM_001375613:exon4:c.332_340dup:p.D113_I115dup,PROC:NM_000312:exon5:c.332_340dup:p.D113_I115dup,PROC:NM_001375602:exon5:c.515_523dup:p.D174_I176dup,PROC:NM_001375603:exon5:c.395_403dup:p.D134_I136dup,PROC:NM_001375604:exon5:c.395_403dup:p.D134_I136dup,PROC:NM_001375605:exon5:c.332_340dup:p…	.	.	.	novel
Thrombosis	Variant of Uncertain Significance	2	128180697	128180697	G	A	exonic	PROC	.	nonsynonymous SNV	PROC:NM_000312:exon5:c.G350A:p.S117N	.	.	.	novel
Thrombosis	Likely Pathogenic	2	128180882	128180882	G	T	exonic	PROC	.	nonsynonymous SNV	PROC:NM_000312:exon6:c.G433T:p.G145C	.	.	.
Thrombosis	Variant of Uncertain Significance	2	128180915	128180915	G	C	exonic	PROC	.	nonsynonymous SNV	PROC:NM_000312:exon6:c.G466C:p.G156R	.	.	.
Thrombosis	Pathogenic	2	128180981	128180981	G	C	exonic	PROC	.	nonsynonymous SNV	PROC:NM_000312:exon6:c.G532C:p.A178P	rs1254257945	.	0.0005	novel
Thrombosis	Pathogenic	2	128183666	128183666	T	G	exonic	PROC	.	nonsynonymous SNV	PROC:NM_000312:exon7:c.T541G:p.F181V	rs199469470	.	0.0007
Thrombosis	Pathogenic	2	128183686	128183686	G	A	exonic	PROC	.	stopgain	PROC:NM_000312:exon7:c.G561A:p.W187X	.	.	0
Thrombosis	Likely Pathogenic	2	128183690	128183690	C	T	exonic	PROC	.	nonsynonymous SNV	PROC:NM_000312:exon7:c.C565T:p.R189W	rs146922325	0.0198	0.008
Thrombosis	Pathogenic	2	128183697	128183699	AGA	-	exonic	PROC	.	nonframeshift deletion	PROC:NM_000312:exon7:c.572_574del:p.K193del	rs199469469	0.004	0.0096
Thrombosis	Pathogenic	2	128183720	128183720	C	T	exonic	PROC	.	stopgain	PROC:NM_000312:exon7:c.C595T:p.R199X	.	.	5.44e-05	novel
Thrombosis	Likely Pathogenic	2	128183757	128183757	G	A	exonic	PROC	.	nonsynonymous SNV	PROC:NM_000312:exon7:c.G632A:p.R211Q	rs199469476	.	0
Thrombosis	Pathogenic	2	128183784	128183784	G	A	exonic	PROC	.	nonsynonymous SNV	PROC:NM_000312:exon7:c.G659A:p.R220Q	rs121918153	.	0
Thrombosis	Likely Pathogenic	2	128183795	128183795	C	T	exonic	PROC	.	nonsynonymous SNV	PROC:NM_000312:exon7:c.C670T:p.P224S	.	.	.	novel
Thrombosis	Likely Pathogenic	2	128183812	128183812	C	T	intronic	PROC	.	intronic SNV	PROS1:NM_000312.4:c.678+9C>T	rs1053253907	.	.
Thrombosis	Variant of Uncertain Significance	2	128184705	128184705	A	C	exonic	PROC	.	nonsynonymous SNV	PROC:NM_000312:exon8:c.A703C:p.K235Q	rs370086431	0.001	0.0005
Thrombosis	Pathogenic	2	128184716	128184716	-	G	exonic	PROC	.	frameshift insertion	PROC:NM_000312:exon8:c.715dup:p.A240Gfs*18	rs199469475	.	.
Thrombosis	Likely Pathogenic	2	128184717	128184717	G	A	exonic	PROC	.	nonsynonymous SNV	PROC:NM_000312:exon8:c.G715A:p.G239R	rs777486993	.	5.44e-05
Thrombosis	Likely Pathogenic	2	128184720	128184720	G	C	exonic	PROC	.	nonsynonymous SNV	PROC:NM_000312:exon8:c.G718C:p.A240P	.	.	.	novel
Thrombosis	Likely Pathogenic	2	128184754	128184754	C	T	exonic	PROC	.	nonsynonymous SNV	PROC:NM_000312:exon8:c.C752T:p.A251V	rs568121876	.	0
Thrombosis	Likely Pathogenic	2	128184769	128184769	A	G	exonic	PROC	.	nonsynonymous SNV	PROC:NM_001375603:exon7:c.A932G:p.D311G,PROC:NM_001375605:exon7:c.A869G:p.D290G,PROC:NM_001375606:exon7:c.A935G:p.D312G,PROC:NM_001375607:exon7:c.A953G:p.D318G,PROC:NM_001375609:exon7:c.A743G:p.D248G,PROC:NM_001375613:exon7:c.A767G:p.D256G,PROC:NM_000312:exon8:c.A767G:p.D256G,PROC:NM_001375602:exon8:c.A950G:p.D317G,PROC:NM_001375604:exon8:c.A830G:p.D277G,PROC:NM_001375608:exon8:c.A710G:p.D237G,PR…	.	.	.	novel
Thrombosis	Pathogenic	2	128184798	128184798	G	T	exonic	PROC	.	stopgain	PROC:NM_000312:exon8:c.G796T:p.G266X	.	.	.	novel
Thrombosis	Pathogenic	2	128185947	128185947	C	T	exonic	PROC	.	nonsynonymous SNV	PROC:NM_000312:exon9:c.C811T:p.R271W	rs767112991	.	0
Thrombosis	Likely Pathogenic	2	128185948	128185948	G	A	exonic	PROC	.	nonsynonymous SNV	PROC:NM_000312:exon9:c.G812A:p.R271Q	rs752290840	.	0
Thrombosis	Variant of Uncertain Significance	2	128186017	128186017	G	A	exonic	PROC	.	nonsynonymous SNV	PROC:NM_000312:exon9:c.G881A:p.S294N	rs200721675	.	0
Thrombosis	Pathogenic	2	128186025	128186025	G	C	exonic	PROC	.	nonsynonymous SNV	PROC:NM_000312:exon9:c.G889C:p.D297H	rs199469471	.	0.0003
Thrombosis	Likely Pathogenic	2	128186031	128186031	G	A	exonic	PROC	.	nonsynonymous SNV	PROC:NM_000312:exon9:c.G895A:p.D299N	.	.	.	novel
Thrombosis	Likely Pathogenic	2	128186061	128186061	G	C	exonic	PROC	.	nonsynonymous SNV	PROC:NM_000312:exon9:c.G925C:p.A309P	.	.	.	novel
Thrombosis	Pathogenic	2	128186071	128186071	C	A	exonic	PROC	.	stopgain	PROC:NM_000312:exon9:c.C935A:p.S312X	.	.	.	novel
Thrombosis	Likely Pathogenic	2	128186083	128186083	T	C	exonic	PROC	.	nonsynonymous SNV	PROC:NM_000312:exon9:c.T947C:p.V316A	rs768719609	.	.
Thrombosis	Likely Pathogenic	2	128186094	128186094	C	T	exonic	PROC	.	nonsynonymous SNV	PROC:NM_000312:exon9:c.C958T:p.L320F	.	.	.	novel
Thrombosis	Likely Pathogenic	2	128186098	128186098	C	T	exonic	PROC	.	nonsynonymous SNV	PROC:NM_000312:exon9:c.C962T:p.P321L	rs1321566264	.	.
Thrombosis	Likely Pathogenic	2	128186106	128186106	G	A	exonic	PROC	.	nonsynonymous SNV	PROC:NM_000312:exon9:c.G970A:p.G324S	rs571278160	.	0.0006
Thrombosis	Pathogenic	2	128186115	128186120	GAGCGC	-	exonic	PROC	.	nonframeshift deletion	PROC:NM_000312:exon9:c.979_984del:p.327_328del	.	.	.	novel
Thrombosis	Pathogenic	2	128186136	128186136	G	A	exonic	PROC	.	nonsynonymous SNV	PROC:NM_000312:exon9:c.G1000A:p.G334S	rs121918150	.	0
Thrombosis	Pathogenic	2	128186151	128186151	G	A	exonic	PROC	.	nonsynonymous SNV	PROC:NM_001375603:exon8:c.G1180A:p.V394M,PROC:NM_001375605:exon8:c.G1117A:p.V373M,PROC:NM_001375606:exon8:c.G1183A:p.V395M,PROC:NM_001375607:exon8:c.G1201A:p.V401M,PROC:NM_001375609:exon8:c.G991A:p.V331M,PROC:NM_001375613:exon8:c.G1015A:p.V339M,PROC:NM_000312:exon9:c.G1015A:p.V339M,PROC:NM_001375602:exon9:c.G1198A:p.V400M,PROC:NM_001375604:exon9:c.G1078A:p.V360M,PROC:NM_001375608:exon9:c.G958A:p.…	rs121918158	.	0
Thrombosis	Pathogenic	2	128186155	128186155	C	T	exonic	PROC	.	nonsynonymous SNV	PROC:NM_000312:exon9:c.C1019T:p.T340M	rs766261022	.	0
Thrombosis	Pathogenic	2	128186178	128186178	C	T	exonic	PROC	.	stopgain	PROC:NM_000312:exon9:c.C1042T:p.R348X	rs121918141	.	0
Thrombosis	Likely Pathogenic	2	128186235	128186235	G	A	exonic	PROC	.	nonsynonymous SNV	PROC:NM_000312:exon9:c.G1099A:p.V367M	rs140582220	.	0
Thrombosis	Likely Pathogenic	2	128186317	128186317	G	A	exonic	PROC	.	nonsynonymous SNV	PROC:NM_000312:exon9:c.G1181A:p.R394Q	rs767219916	.	0.0003
Thrombosis	Likely Pathogenic	2	128186337	128186337	G	A	exonic	PROC	.	nonsynonymous SNV	PROC:NM_000312:exon9:c.G1201A:p.D401N	rs142742242	.	0
Thrombosis	Pathogenic	2	128186354	128186354	G	A	exonic	PROC	.	nonsynonymous SNV	PROC:NM_000312:exon9:c.G1218A:p.M406I	rs780456728	.	0.0001
Thrombosis	Pathogenic	2	128186377	128186377	G	A	exonic	PROC	.	stopgain	PROC:NM_000312:exon9:c.G1241A:p.W414X	.	.	.	novel
Thrombosis	Likely Pathogenic	2	128186386	128186386	T	C	exonic	PROC	.	nonsynonymous SNV	PROC:NM_000312:exon9:c.T1250C:p.V417A	.	.	.	novel
Thrombosis	Likely Pathogenic	9	136289599	136289599	G	A	splicing	ADAMTS13	NM_139025:exon3:c.330+1G>A;NM_139027:exon3:c.330+1G>A;NM_139026:exon3:c.330+1G>A	intronic SNV	.	rs375415632	.	5.5e-05
Thrombosis	Pathogenic	9	136291360	136291360	G	T	exonic	ADAMTS13	.	nonsynonymous SNV	ADAMTS13:NM_139025:exon6:c.G581T:p.G194V,ADAMTS13:NM_139026:exon6:c.G581T:p.G194V,ADAMTS13:NM_139027:exon6:c.G581T:p.G194V	rs1554785242	.	0.0002
Thrombosis	Pathogenic	9	136297766	136297766	C	T	exonic	ADAMTS13	.	nonsynonymous SNV	ADAMTS13:NM_139025:exon9:c.C1045T:p.R349C,ADAMTS13:NM_139026:exon9:c.C952T:p.R318C,ADAMTS13:NM_139027:exon9:c.C1045T:p.R349C	rs281875288	.	0
Thrombosis	Likely Pathogenic	9	136302074	136302074	-	G	exonic	ADAMTS13	.	frameshift insertion	ADAMTS13:NM_139025:exon12:c.1435dup:p.D480Gfs*54,ADAMTS13:NM_139026:exon12:c.1342dup:p.D449Gfs*54,ADAMTS13:NM_139027:exon12:c.1435dup:p.D480Gfs*54	rs782472621	.	0.0001
Thrombosis	Variant of Uncertain Significance	9	136302075	136302075	G	A	exonic	ADAMTS13	.	nonsynonymous SNV	ADAMTS13:NM_139025:exon12:c.G1435A:p.G479R,ADAMTS13:NM_139026:exon12:c.G1342A:p.G448R,ADAMTS13:NM_139027:exon12:c.G1435A:p.G479R	rs1564422576	.	.
Thrombosis	Variant of Uncertain Significance	9	136302880	136302880	T	C	exonic	ADAMTS13	.	nonsynonymous SNV	ADAMTS13:NM_139025:exon13:c.T1447C:p.C483R,ADAMTS13:NM_139026:exon13:c.T1354C:p.C452R,ADAMTS13:NM_139027:exon13:c.T1447C:p.C483R	.	.	.	novel
Thrombosis	Variant of Uncertain Significance	9	136320726	136320726	G	C	splicing	ADAMTS13	NM_139025:exon25:c.3568+1G>C	nonsynonymous SNV	.	.	.	.	novel
Thrombosis	Pathogenic	9	136321272	136321272	T	C	exonic	ADAMTS13	.	nonsynonymous SNV	ADAMTS13:NM_139025:exon26:c.T3650C:p.I1217T,ADAMTS13:NM_139026:exon26:c.T3389C:p.I1130T,ADAMTS13:NM_139027:exon26:c.T3482C:p.I1161T	rs200847393	.	5.44e-05
Thrombosis	Pathogenic	1	173873045	173873045	G	-	exonic	SERPINC1	.	frameshift deletion	SERPINC1:NM_000488:exon7:c.1377delC:p.N460Tfs*20,SERPINC1:NM_001365052:exon8:c.1233delC:p.N412Tfs*20	.	.	.
Thrombosis	Variant of Uncertain Significance	1	173873052	173873052	C	T	exonic	SERPINC1	.	nonsynonymous SNV	SERPINC1:NM_000488:exon7:c.G1370A:p.R457K	rs748251829	.	5.44e-05	novel
Thrombosis	Likely Pathogenic	1	173873052	173873052	C	G	exonic	SERPINC1	.	nonsynonymous SNV	SERPINC1:NM_000488:exon7:c.G1370C:p.R457T	.	.	.	novel
Thrombosis	Likely Pathogenic	1	173873073	173873073	T	A	exonic	SERPINC1	.	nonsynonymous SNV	SERPINC1:NM_000488:exon7:c.A1349T:p.N450I	.	.	.	novel
Thrombosis	Likely Pathogenic	1	173873126	173873126	-	AG	exonic	SERPINC1	.	stopgain	SERPINC1:NM_000488:exon7:c.1295_1296insCT:p.T433*	.	.	.
Thrombosis	Likely Pathogenic	1	173873145	173873145	G	A	exonic	SERPINC1	.	nonsynonymous SNV	SERPINC1:NM_000488:exon7:c.C1277T:p.S426L	rs121909550	.	.
Thrombosis	Pathogenic	1	173873148	173873148	C	T	exonic	SERPINC1	.	nonsynonymous SNV	SERPINC1:NM_000488:exon7:c.G1274A:p.R425H	rs121909549	.	0	novel
Thrombosis	Pathogenic	1	173873194	173873194	C	A	exonic	SERPINC1	.	stopgain	SERPINC1:NM_000488:exon7:c.G1228T:p.E410X	.	.	.	novel
Thrombosis	Variant of Uncertain Significance	1	173873195	173873195	T	A	exonic	SERPINC1	.	nonsynonymous SNV	SERPINC1:NM_000488:exon7:c.A1227T:p.E409D,SERPINC1:NM_001365052:exon8:c.A1083T:p.E361D	.	.	.	novel
Thrombosis	Likely Pathogenic	1	173876653	173876653	C	G	splicing	SERPINC1	NM_000488:exon6:c.1154-1G>C	intronic SNV	.	.	.	.
Thrombosis	Pathogenic	1	173876666	173876666	C	T	intronic	SERPINC1	SERPINC1:NM_000488.4:c.1154-14G>A	intronic SNV	.	rs542881762	.	.	novel
Thrombosis	Likely Pathogenic	1	173878734	173878734	A	G	exonic	SERPINC1	.	nonsynonymous SNV	SERPINC1:NM_000488:exon5:c.T1109C:p.M370T,SERPINC1:NM_001365052:exon6:c.T965C:p.M322T	.	.	.
Thrombosis	Pathogenic	1	173878808	173878810	CTC	-	exonic	SERPINC1	.	nonframeshift deletion	SERPINC1:NM_000488:exon5:c.1033_1035del:p.E345del	rs483352855	.	.	novel
Thrombosis	Pathogenic	1	173878834	173878834	G	A	exonic	SERPINC1	.	stopgain	SERPINC1:NM_000488:exon5:c.C1009T:p.Q337X	.	.	.	novel
Thrombosis	Likely Pathogenic	1	173878862	173878862	T	-	exonic	SERPINC1	.	frameshift deletion	SERPINC1:NM_000488:exon5:c.981delA:p.E328Rfs*19	.	.	.
Thrombosis	Likely Pathogenic	1	173878905	173878905	A	G	exonic	SERPINC1	.	nonsynonymous SNV	SERPINC1:NM_000488:exon5:c.T938C:p.M313T	rs753056696	.	0.0006	novel
Thrombosis	Likely Pathogenic	1	173878906	173878906	T	C	exonic	SERPINC1	.	nonsynonymous SNV	SERPINC1:NM_000488:exon5:c.A937G:p.M313V	.	.	.
Thrombosis	Likely Pathogenic	1	173878960	173878960	C	T	exonic	SERPINC1	.	nonsynonymous SNV	SERPINC1:NM_000488:exon5:c.G883A:p.V295M,SERPINC1:NM_001365052:exon6:c.G739A:p.V247M	rs201381904	0.001	0.0001
Thrombosis	Variant of Uncertain Significance	1	173878962	173878962	C	T	exonic	SERPINC1	.	nonsynonymous SNV	SERPINC1:NM_000488:exon5:c.G881A:p.R294H	rs587776397	.	0
Thrombosis	Variant of Uncertain Significance	1	173878966	173878966	G	A	exonic	SERPINC1	.	nonsynonymous SNV	SERPINC1:NM_000488:exon5:c.C877T:p.R293W	rs776662899	.	0.0003
Thrombosis	Likely Pathogenic	1	173878992	173878992	A	C	exonic	SERPINC1	.	nonsynonymous SNV	SERPINC1:NM_000488:exon5:c.T851G:p.M284R	.	.	.	novel
Thrombosis	Likely Pathogenic	1	173879072	173879072	C	A	exonic	SERPINC1	.	nonsynonymous SNV	SERPINC1:NM_000488:exon5:c.G771T:p.W257C	.	.	.	novel
Thrombosis	Likely Pathogenic	1	173879890	173879890	A	G	splicing	SERPINC1	NM_000488:exon4:c.762+2T>C	intronic SNV	.	.	.	.	novel
Thrombosis	Pathogenic	1	173879969	173879969	G	A	exonic	SERPINC1	.	stopgain	SERPINC1:NM_000488:exon4:c.C685T:p.R229X	.	.	.	novel
Thrombosis	Likely Pathogenic	1	173879971	173879971	C	A	exonic	SERPINC1	.	nonsynonymous SNV	SERPINC1:NM_000488:exon4:c.G683T:p.G228V	.	.	.	novel
Thrombosis	Likely Pathogenic	1	173880954	173880954	G	-	exonic	SERPINC1	.	frameshift deletion	SERPINC1:NM_000488:exon3:c.607delC:p.Q203Sfs*81	.	.	.	novel
Thrombosis	Likely Pathogenic	1	173880968	173880968	T	-	exonic	SERPINC1	.	frameshift deletion	SERPINC1:NM_000488:exon3:c.593delA:p.Y198Lfs*86	.	.	.	novel
Thrombosis	Likely Pathogenic	1	173880971	173880971	A	C	exonic	SERPINC1	.	nonsynonymous SNV	SERPINC1:NM_000488:exon3:c.T590G:p.V197G	.	.	.	novel
Thrombosis	Likely Pathogenic	1	173880989	173880989	T	C	exonic	SERPINC1	.	nonsynonymous SNV	SERPINC1:NM_000488:exon3:c.A572G:p.Q191R	rs1131691435	.	.
Thrombosis	Likely Pathogenic	1	173881013	173881013	G	A	exonic	SERPINC1	.	nonsynonymous SNV	SERPINC1:NM_000488:exon3:c.C548T:p.S183F	.	.	.	novel
Thrombosis	Likely Pathogenic	1	173881058	173881058	T	C	exonic	SERPINC1	.	nonsynonymous SNV	SERPINC1:NM_000488:exon3:c.A503G:p.K168R	.	.	.	novel
Thrombosis	Pathogenic	1	173881071	173881071	G	A	exonic	SERPINC1	.	stopgain	SERPINC1:NM_000488:exon3:c.C490T:p.R164X	rs199469504	.	.
Thrombosis	Pathogenic	1	173881097	173881099	AAG	-	exonic	SERPINC1	.	nonframeshift deletion	SERPINC1:NM_000488:exon3:c.462_464del:p.F155del	rs786204063	.	.
Thrombosis	Likely Pathogenic	1	173883737	173883737	A	G	exonic	SERPINC1	.	nonsynonymous SNV	SERPINC1:NM_000488:exon2:c.T362C:p.M121T	.	.	.	novel
Thrombosis	Likely Pathogenic	1	173883740	173883740	G	C	exonic	SERPINC1	.	nonsynonymous SNV	SERPINC1:NM_000488:exon2:c.C359G:p.A120G	.	.	.	novel
Thrombosis	Pathogenic	1	173883817	173883817	-	A	exonic	SERPINC1	.	frameshift insertion	SERPINC1:NM_000488:exon2:c.281dupT:p.F94fs	.	.	.	novel
Thrombosis	Pathogenic	1	173883846	173883846	-	G	exonic	SERPINC1	.	frameshift insertion	SERPINC1:NM_000488:exon2:c.252dup:p.K85Qfs*20	.	.	.	novel
Thrombosis	Likely Pathogenic	1	173883926	173883926	G	A	exonic	SERPINC1	.	nonsynonymous SNV	SERPINC1:NM_000488:exon2:c.C173T:p.P58L	rs550247582	.	0
Thrombosis	Likely Pathogenic	1	173883933	173883933	G	T	exonic	SERPINC1	.	nonsynonymous SNV	SERPINC1:NM_000488:exon2:c.C166A:p.R56S	.	.	.	novel
Thrombosis	Likely Pathogenic	1	173883976	173883983	TGTGCAGA	-	exonic	SERPINC1	.	frameshift deletion	SERPINC1:NM_000488:exon2:c.116_123del:p.I39Sfs*23	rs483352844	.	.
Thrombosis	Likely Pathogenic	1	173886358	173886358	T	-	exonic	SERPINC1	.	frameshift deletion	SERPINC1:NM_000488:exon1:c.40delA:p.R14Gfs*17	.	.	.	novel
Platelet	Likely Pathogenic	11	4107826	4107826	C	T	exonic	STIM1	.	stopgain	STIM1:NM_001277961:exon11:c.C1594T:p.R532X	rs761028602	.	0
Platelet	Variant of Uncertain Significance	9	5054848	5054848	A	T	exonic	JAK2	.	nonsynonymous SNV	JAK2:NM_001322204:exon4:c.A453T:p.R151S,JAK2:NM_001322195:exon6:c.A900T:p.R300S,JAK2:NM_001322196:exon6:c.A900T:p.R300S,JAK2:NM_001322194:exon7:c.A900T:p.R300S,JAK2:NM_004972:exon7:c.A900T:p.R300S	.	.	.	novel
Platelet	Likely Pathogenic	9	5069052	5069055	TTGA	-	exonic	JAK2	.	frameshift deletion	JAK2:NM_001322204:exon8:c.910_913del:p.I305Qfs*24,JAK2:NM_001322195:exon10:c.1357_1360del:p.I454Qfs*24,JAK2:NM_001322196:exon10:c.1357_1360del:p.I454Qfs*24,JAK2:NM_001322194:exon11:c.1357_1360del:p.I454Qfs*24,JAK2:NM_001322198:exon11:c.142_145del:p.I49Qfs*24,JAK2:NM_001322199:exon11:c.142_145del:p.I49Qfs*24,JAK2:NM_004972:exon11:c.1357_1360del:p.I454Qfs*24	.	.	.	novel
Platelet	Likely Pathogenic	9	5072559	5072559	A	G	exonic	JAK2	.	nonsynonymous SNV	JAK2:NM_001322204:exon10:c.A1262G:p.Y421C,JAK2:NM_001322195:exon12:c.A1709G:p.Y570C,JAK2:NM_001322196:exon12:c.A1709G:p.Y570C,JAK2:NM_001322194:exon13:c.A1709G:p.Y570C,JAK2:NM_001322198:exon13:c.A494G:p.Y165C,JAK2:NM_001322199:exon13:c.A494G:p.Y165C,JAK2:NM_004972:exon13:c.A1709G:p.Y570C	rs753281669	.	0
Platelet	Pathogenic	9	5073770	5073770	G	T	exonic	JAK2	.	nonsynonymous SNV	JAK2:NM_001322204:exon11:c.G1402T:p.V468F,JAK2:NM_001322195:exon13:c.G1849T:p.V617F,JAK2:NM_001322196:exon13:c.G1849T:p.V617F,JAK2:NM_001322194:exon14:c.G1849T:p.V617F,JAK2:NM_001322198:exon14:c.G634T:p.V212F,JAK2:NM_001322199:exon14:c.G634T:p.V212F,JAK2:NM_004972:exon14:c.G1849T:p.V617F	rs77375493	.	0.0002
Platelet	Likely Pathogenic	9	5080672	5080672	T	G	exonic	JAK2	.	nonsynonymous SNV	JAK2:NM_001322204:exon15:c.T1976G:p.L659W,JAK2:NM_001322195:exon17:c.T2423G:p.L808W,JAK2:NM_001322196:exon17:c.T2423G:p.L808W,JAK2:NM_001322194:exon18:c.T2423G:p.L808W,JAK2:NM_001322198:exon18:c.T1208G:p.L403W,JAK2:NM_001322199:exon18:c.T1208G:p.L403W,JAK2:NM_004972:exon18:c.T2423G:p.L808W	rs760148809	.	0.0001
Platelet	Likely Pathogenic	9	5090449	5090449	G	A	exonic	JAK2	.	nonsynonymous SNV	JAK2:NM_001322204:exon18:c.G2318A:p.R773Q,JAK2:NM_001322195:exon20:c.G2765A:p.R922Q,JAK2:NM_001322196:exon20:c.G2765A:p.R922Q,JAK2:NM_001322194:exon21:c.G2765A:p.R922Q,JAK2:NM_001322198:exon21:c.G1550A:p.R517Q,JAK2:NM_001322199:exon21:c.G1550A:p.R517Q,JAK2:NM_004972:exon21:c.G2765A:p.R922Q	rs888369460	.	0
Platelet	Likely Pathogenic	9	5090811	5090811	G	A	exonic	JAK2	.	nonsynonymous SNV	JAK2:NM_001322204:exon19:c.G2512A:p.E838K,JAK2:NM_001322195:exon21:c.G2959A:p.E987K,JAK2:NM_001322196:exon21:c.G2959A:p.E987K,JAK2:NM_001322194:exon22:c.G2959A:p.E987K,JAK2:NM_001322198:exon22:c.G1744A:p.E582K,JAK2:NM_001322199:exon22:c.G1744A:p.E582K,JAK2:NM_004972:exon22:c.G2959A:p.E987K	rs550229414	.	0
Platelet	Likely Pathogenic	9	5126736	5126736	C	A	exonic	JAK2	.	nonsynonymous SNV	JAK2:NM_001322204:exon22:c.C2897A:p.S966Y,JAK2:NM_001322195:exon24:c.C3344A:p.S1115Y,JAK2:NM_001322196:exon24:c.C3344A:p.S1115Y,JAK2:NM_001322194:exon25:c.C3344A:p.S1115Y,JAK2:NM_001322198:exon25:c.C2129A:p.S710Y,JAK2:NM_001322199:exon25:c.C2129A:p.S710Y,JAK2:NM_004972:exon25:c.C3344A:p.S1115Y	.	.	.	novel
Platelet	Variant of Uncertain Significance	9	5126774	5126774	G	T	exonic	JAK2	.	nonsynonymous SNV	JAK2:NM_001322204:exon22:c.G2935T:p.D979Y,JAK2:NM_001322195:exon24:c.G3382T:p.D1128Y,JAK2:NM_001322196:exon24:c.G3382T:p.D1128Y,JAK2:NM_001322194:exon25:c.G3382T:p.D1128Y,JAK2:NM_001322198:exon25:c.G2167T:p.D723Y,JAK2:NM_001322199:exon25:c.G2167T:p.D723Y,JAK2:NM_004972:exon25:c.G3382T:p.D1128Y	.	.	.	novel
Platelet	Variant of Uncertain Significance	17	33875739	33875739	G	A	exonic	SLFN14	.	nonsynonymous SNV	SLFN14:NM_001129820:exon4:c.C2258T:p.P753L	rs763384352	.	0.0002
Platelet	Variant of Uncertain Significance	21	36164521	36164521	C	G	exonic	RUNX1	.	nonsynonymous SNV	RUNX1:NM_001001890:exon6:c.G1273C:p.V425L,RUNX1:NM_001754:exon9:c.G1354C:p.V452L	rs916623598	.	.
Platelet	Likely Pathogenic	21	36206779	36206792	GGGCTGGGTGGTGT	-	exonic	RUNX1	.	frameshift deletion	RUNX1:NM_001001890:exon4:c.639_652del:p.H215Afs*14,RUNX1:NM_001122607:exon4:c.639_652del:p.H215Afs*14,RUNX1:NM_001754:exon7:c.720_733del:p.H242Afs*14	.	.	.	novel
Platelet	Variant of Uncertain Significance	9	36227289	36227289	C	A	exonic	GNE	.	nonsynonymous SNV	GNE:NM_001190384:exon5:c.G907T:p.D303Y,GNE:NM_001190388:exon6:c.G1222T:p.D408Y,GNE:NM_001128227:exon7:c.G1330T:p.D444Y,GNE:NM_001190383:exon7:c.G1237T:p.D413Y,GNE:NM_005476:exon7:c.G1237T:p.D413Y	rs1280775456	.	5.44e-05
Platelet	Pathogenic	9	36233983	36233983	G	A	exonic	GNE	.	stopgain	GNE:NM_001190384:exon3:c.C586T:p.R196X,GNE:NM_001190388:exon4:c.C901T:p.R301X,GNE:NM_001128227:exon5:c.C1009T:p.R337X,GNE:NM_001190383:exon5:c.C916T:p.R306X,GNE:NM_005476:exon5:c.C916T:p.R306X	rs1057516374	.	.
Platelet	Pathogenic	22	36678800	36678800	G	A	exonic	MYH9	.	stopgain	MYH9:NM_002473:exon41:c.C5797T:p.R1933X	rs80338835	.	0
Platelet	Pathogenic	22	36688106	36688106	C	T	exonic	MYH9	.	nonsynonymous SNV	MYH9:NM_002473:exon31:c.G4270A:p.D1424N	rs80338831	.	.
Platelet	Variant of Uncertain Significance	22	36702561	36702561	C	A	exonic	MYH9	.	nonsynonymous SNV	MYH9:NM_002473:exon16:c.G1936T:p.V646L	.	.	.	novel
Platelet	Pathogenic	17	42452054	42452054	-	G	exonic	ITGA2B	.	frameshift insertion	ITGA2B:NM_000419:exon28:c.2915dup:p.L973Afs*63	rs781644489	.	0.0001
Platelet	Pathogenic	17	42453675	42453675	C	A	splicing	ITGA2B	NM_000419:exon23:c.2348+1G>T	intronic SNV	.	.	.	.	novel
Platelet	Likely Pathogenic	17	42454380	42454380	C	T	exonic	ITGA2B	.	nonsynonymous SNV	ITGA2B:NM_000419:exon22:c.G2264A:p.R755Q	rs763762304	.	0.0002
Platelet	Pathogenic	17	42457372	42457372	G	A	exonic	ITGA2B	.	stopgain	ITGA2B:NM_000419:exon17:c.C1750T:p.R584X	rs137852906	.	0.0002
Platelet	Pathogenic	17	42460998	42460998	C	T	exonic	ITGA2B	.	nonsynonymous SNV	ITGA2B:NM_000419:exon12:c.G1073A:p.R358H	rs137852908	.	.
Platelet	Variant of Uncertain Significance	17	42461684	42461684	C	T	exonic	ITGA2B	.	nonsynonymous SNV	ITGA2B:NM_000419:exon9:c.G886A:p.G296R	rs753264426	.	5.45e-05
Platelet	Pathogenic	17	42466763	42466773	GGGCAGCACAA	-	exonic	ITGA2B	.	frameshift deletion	ITGA2B:NM_000419:exon1:c.69_79del:p.C24Sfs*75	.	.	.	novel
Platelet	Likely Pathogenic	2	44078842	44078850	GTGGCCCAC	-	exonic	ABCG8	.	nonframeshift deletion	ABCG8:NM_022437:exon4:c.442_450del:p.148_150del	.	.	.	novel
Platelet	Variant of Uncertain Significance	2	44102469	44102469	T	A	exonic	ABCG8	.	nonsynonymous SNV	ABCG8:NM_022437:exon11:c.T1673A:p.M558K	rs780410393	.	0.0007
Platelet	Likely Pathogenic	17	45360916	45360916	G	A	splicing	ITGB3	NM_000212:exon3:c.361+1G>A	intronic SNV	.	.	.	.	novel
Platelet	Variant of Uncertain Significance	17	45387559	45387559	C	T	exonic	ITGB3	.	nonsynonymous SNV	ITGB3:NM_000212:exon15:c.C2356T:p.R786W	rs1377491769	.	0
Platelet	Variant of Uncertain Significance	3	47037483	47037483	T	A	exonic	NBEAL2	.	nonsynonymous SNV	NBEAL2:NM_015175:exon15:c.T2093A:p.V698D	.	.	.	novel
Platelet	Variant of Uncertain Significance	3	47039961	47039961	C	A	exonic	NBEAL2	.	nonsynonymous SNV	NBEAL2:NM_015175:exon22:c.C3127A:p.Q1043K	rs576251172	0.001	0.0009
Platelet	Variant of Uncertain Significance	3	47041514	47041514	T	A	exonic	NBEAL2	.	nonsynonymous SNV	NBEAL2:NM_015175:exon27:c.T3925A:p.S1309T	.	.	.	novel
Platelet	Variant of Uncertain Significance	3	47042511	47042511	G	C	exonic	NBEAL2	.	nonsynonymous SNV	NBEAL2:NM_015175:exon28:c.G4326C:p.L1442F	.	.	.	novel
Platelet	Pathogenic	X	48542795	48542795	C	T	exonic	WAS	.	nonsynonymous SNV	WAS:NM_000377:exon2:c.C256T:p.R86C	rs2062412810	.	.
Platelet	Pathogenic	X	48544220	48544221	GT	-	exonic	WAS	.	frameshift deletion	WAS:NM_000377:exon4:c.458_459del:p.S153Rfs*15	.	.	.	novel
Platelet	Variant of Uncertain Significance	20	57598771	57598771	G	A	exonic	TUBB1	.	nonsynonymous SNV	TUBB1:NM_030773:exon4:c.G289A:p.A97T	rs764729109	.	0.0002
Platelet	Variant of Uncertain Significance	14	69349648	69349648	G	A	exonic	ACTN1	.	nonsynonymous SNV	ACTN1:NM_001102:exon15:c.C1760T:p.A587V,ACTN1:NM_001130004:exon15:c.C1760T:p.A587V,ACTN1:NM_001130005:exon15:c.C1760T:p.A587V	rs555037578	.	0
Platelet	Variant of Uncertain Significance	14	69392317	69392317	G	A	exonic	ACTN1	.	nonsynonymous SNV	ACTN1:NM_001102:exon2:c.C178T:p.R60W,ACTN1:NM_001130004:exon2:c.C178T:p.R60W,ACTN1:NM_001130005:exon2:c.C178T:p.R60W	rs1053046500	.	0
Platelet	Variant of Uncertain Significance	10	75673363	75673363	G	A	exonic	PLAU	.	nonsynonymous SNV	PLAU:NM_001145031:exon6:c.G476A:p.R159H,PLAU:NM_001319191:exon6:c.G269A:p.R90H,PLAU:NM_002658:exon7:c.G527A:p.R176H	rs756402191	.	0.0002
Platelet	Variant of Uncertain Significance	10	75675092	75675092	G	A	exonic	PLAU	.	nonsynonymous SNV	PLAU:NM_001145031:exon9:c.G1003A:p.G335S,PLAU:NM_001319191:exon9:c.G796A:p.G266S,PLAU:NM_002658:exon10:c.G1054A:p.G352S	rs781695245	.	.
Platelet	Variant of Uncertain Significance	9	135863830	135863830	C	T	exonic	GFI1B	.	nonsynonymous SNV	GFI1B:NM_001135031:exon4:c.C485T:p.A162V,GFI1B:NM_004188:exon8:c.C485T:p.A162V	rs769515561	.	0.0002
Coagulation	Pathogenic	11	4107826	4107826	C	T	intronic	F8	Inv22-2	inversion	.
Coagulation	Pathogenic	9	5054848	5054848	A	T	intronic	F8	Inv22-1	inversion	.
Coagulation	Pathogenic	9	5069052	5069055	TTGA	-	splicing	VWF	NM_000552.5:c.1534-3C>A	nonsynonymous SNV	.	rs61754009
Coagulation	Pathogenic	9	5069052	5069055	TTGA	-	intronic	VWF	NM_000552.5:c.3223-7_3236dup	intronic insertion	.
Coagulation	Pathogenic	9	5072559	5072559	A	G	intronic	VWF	NM_000552.5:c.1533+15G>A	nonsynonymous SNV	.
Coagulation	Pathogenic	9	5072559	5072559	A	G	splicing	VWF	NM_000552.5:c.533-48_657+52del	intronic insertion	.
Coagulation	Variant of Uncertain Significance	12	6078416	6078416	T	G	exonic	VWF	.	nonsynonymous SNV	VWF:NM_000552:exon45:c.A7690C:p.S2564R	rs767664790	.	5.44e-05
Coagulation	Variant of Uncertain Significance	12	6085413	6085413	C	T	exonic	VWF	.	nonsynonymous SNV	VWF:NM_000552:exon43:c.G7301A:p.R2434Q	rs370600984	.	0
Coagulation	Variant of Uncertain Significance	12	6103202	6103202	G	A	exonic	VWF	.	nonsynonymous SNV	VWF:NM_000552:exon37:c.C6424T:p.L2142F	rs190741083	0.0119	0.0033
Coagulation	Variant of Uncertain Significance	12	6121270	6121270	C	T	exonic	VWF	.	nonsynonymous SNV	VWF:NM_000552:exon33:c.G5647A:p.D1883N	.	.	.	novel
Coagulation	Pathogenic	12	6125375	6125375	G	A	exonic	VWF	.	stopgain	VWF:NM_000552:exon31:c.C5335T:p.R1779X	rs61750606	.	0
Coagulation	Pathogenic	12	6127701	6127701	A	G	exonic	VWF	.	nonsynonymous SNV	VWF:NM_000552:exon28:c.T4883C:p.I1628T	rs61750584	.	.
Coagulation	Pathogenic	12	6128463	6128463	C	T	exonic	VWF	.	nonsynonymous SNV	VWF:NM_000552:exon28:c.G4121A:p.R1374H	rs61750072	.	.
Coagulation	Variant of Uncertain Significance	12	6128632	6128632	C	T	exonic	VWF	.	nonsynonymous SNV	VWF:NM_000552:exon28:c.G3952A:p.V1318M	rs372028373	.	0.0008
Coagulation	Pathogenic	12	6128668	6128668	G	A	exonic	VWF	.	nonsynonymous SNV	VWF:NM_000552:exon28:c.C3916T:p.R1306W	rs61749384	.	.
Coagulation	Pathogenic	12	6131126	6131126	C	T	exonic	VWF	.	nonsynonymous SNV	VWF:NM_000552:exon27:c.G3614A:p.R1205H	rs121964895	.	.
Coagulation	Pathogenic	12	6132796	6132796	C	T	splicing	VWF	NM_000552:exon25:c.3379+1G>A	intronic SNV	.	rs2363337	.	0.0001
Coagulation	Variant of Uncertain Significance	12	6132811	6132811	G	A	exonic	VWF	.	nonsynonymous SNV	VWF:NM_000552:exon25:c.C3365T:p.T1122M	rs183119284	0.0069	0.0032
Coagulation	Pathogenic	12	6184562	6184562	G	C	exonic	VWF	.	stopgain	VWF:NM_000552:exon7:c.C813G:p.Y271X	.	.	0.0001	novel
Coagulation	Variant of Uncertain Significance	12	6232338	6232338	C	A	exonic	VWF	.	nonsynonymous SNV	VWF:NM_000552:exon2:c.G25T:p.V9L	rs768885457	.	0.0004
Coagulation	Pathogenic	18	57000331	57000331	G	A	exonic	LMAN1	.	stopgain	LMAN1:NM_005570:exon11:c.C1366T:p.R456X	rs573089732	0.001	0.0002
Coagulation	Likely Pathogenic	7	100775351	100775351	-	T	splicing	SERPINE1	NM_000602:exon4:c.700+1->T	intronic SNV	.	.	.	.
Coagulation	Pathogenic	13	113760219	113760219	G	A	exonic	F7	.	nonsynonymous SNV	F7:NM_000131:exon1:c.G64A:p.G22S,F7:NM_001267554:exon1:c.G64A:p.D22N,F7:NM_019616:exon1:c.G64A:p.V22I	rs376168927	.	0.0001	novel
Coagulation	Likely Pathogenic	13	113760224	113760224	G	A	intronic	F7	NM_019616.4:c.64+5G>A	intronic SNV	.	rs769455161	.	0.0002
Coagulation	Likely Pathogenic	13	113765127	113765127	A	G	exonic	F7	.	nonsynonymous SNV	F7:NM_019616:exon2:c.A188G:p.E63G,F7:NM_000131:exon3:c.A254G:p.E85G	.	.	.
Coagulation	Likely Pathogenic	13	113771078	113771078	A	G	splicing	F7	NM_001267554:exon4:c.320-2A>G;NM_000131:exon7:c.572-2A>G;NM_019616:exon6:c.506-2A>G	intronic SNV	.	rs747641931	.	0.0002
Coagulation	Likely Pathogenic	13	113771079	113771079	G	A	splicing	F7	NM_001267554:exon4:c.320-1G>A;NM_000131:exon7:c.572-1G>A;NM_019616:exon6:c.506-1G>A	intronic SNV	.	rs769610966	.	0.0001
Coagulation	Likely Pathogenic	13	113771190	113771190	G	T	splicing	F7	NM_001267554:exon4:c.429+1G>T;NM_000131:exon7:c.681+1G>T;NM_019616:exon6:c.615+1G>T	intronic SNV	.	rs769452933	.	0.0003
Coagulation	Likely Pathogenic	13	113771827	113771827	C	A	exonic	F7	.	nonsynonymous SNV	F7:NM_001267554:exon5:c.C470A:p.T157N,F7:NM_019616:exon7:c.C656A:p.T219N,F7:NM_000131:exon8:c.C722A:p.T241N	rs1160146175	.	0.0002
Coagulation	Pathogenic	13	113773012	113773012	G	A	exonic	F7	.	nonsynonymous SNV	F7:NM_001267554:exon6:c.G839A:p.R280Q,F7:NM_019616:exon8:c.G1025A:p.R342Q,F7:NM_000131:exon9:c.G1091A:p.R364Q	rs121964926	.	0.0008
Coagulation	Pathogenic	13	113773086	113773086	T	G	exonic	F7	.	nonsynonymous SNV	F7:NM_001267554:exon6:c.T913G:p.C305G,F7:NM_019616:exon8:c.T1099G:p.C367G,F7:NM_000131:exon9:c.T1165G:p.C389G	rs121964934	.	0.0005
Coagulation	Likely Pathogenic	13	113773145	113773145	T	G	exonic	F7	.	nonsynonymous SNV	F7:NM_001267554:exon6:c.T972G:p.H324Q,F7:NM_019616:exon8:c.T1158G:p.H386Q,F7:NM_000131:exon9:c.T1224G:p.H408Q	rs121964936	.	0.0003
Coagulation	Pathogenic	13	113773177	113773177	C	T	exonic	F7	.	nonsynonymous SNV	F7:NM_001267554:exon6:c.C1004T:p.T335M,F7:NM_019616:exon8:c.C1190T:p.T397M,F7:NM_000131:exon9:c.C1256T:p.T419M	rs121964930	.	5.47e-05	novel
Coagulation	Variant of Uncertain Significance	13	113773206	113773206	G	A	exonic	F7	.	nonsynonymous SNV	F7:NM_001267554:exon6:c.G1033A:p.A345T,F7:NM_019616:exon8:c.G1219A:p.A407T,F7:NM_000131:exon9:c.G1285A:p.A429T	rs755377592	.	0
Coagulation	Variant of Uncertain Significance	13	113773207	113773207	C	T	exonic	F7	.	nonsynonymous SNV	F7:NM_001267554:exon6:c.C1034T:p.A345V,F7:NM_019616:exon8:c.C1220T:p.A407V,F7:NM_000131:exon9:c.C1286T:p.A429V	.	.	.
Coagulation	Pathogenic	13	113803460	113803460	C	T	exonic	F10	.	nonsynonymous SNV	F10:NM_001312674:exon7:c.C964T:p.R322C,F10:NM_000504:exon8:c.C1096T:p.R366C	rs104894392	.	0
Coagulation	Variant of Uncertain Significance	X	138623319	138623319	T	C	exonic	F9	.	nonsynonymous SNV	F9:NM_000133:exon4:c.T362C:p.F121S	.	.	.	novel
Coagulation	Likely Pathogenic	X	138623350	138623350	T	C	splicing	F9	NM_000133:exon4:c.391+2T>C	intronic SNV	.	.	.	.	novel
Coagulation	Pathogenic	X	138643995	138643995	G	A	exonic	F9	.	nonsynonymous SNV	F9:NM_001313913:exon7:c.G1037A:p.R346Q,F9:NM_000133:exon8:c.G1151A:p.R384Q	rs137852283	.	.
Coagulation	Likely Pathogenic	X	154065909	154065909	A	C	exonic	F8	.	nonsynonymous SNV	F8:NM_019863:exon5:c.T614G:p.M205R,F8:NM_000132:exon26:c.T7019G:p.M2340R	.	.	.	novel
Coagulation	Pathogenic	X	154065933	154065933	C	G	exonic	F8	.	nonsynonymous SNV	F8:NM_019863:exon5:c.G590C:p.W197S,F8:NM_000132:exon26:c.G6995C:p.W2332S	.	.	.	novel
Coagulation	Variant of Uncertain Significance	X	154124455	154124455	C	T	exonic	F8	.	nonsynonymous SNV	F8:NM_000132:exon22:c.G6326A:p.R2109H	rs781947839	.	0.0008
Coagulation	Pathogenic	X	154130395	154130395	G	A	exonic	F8	.	nonsynonymous SNV	F8:NM_000132:exon19:c.C6046T:p.R2016W	rs137852453	.	.
Coagulation	Pathogenic	X	154130422	154130422	T	C	exonic	F8	.	nonsynonymous SNV	F8:NM_000132:exon19:c.A6019G:p.M2007V	.	.	.	novel
Coagulation	Pathogenic	X	154132186	154132186	T	C	exonic	F8	.	nonsynonymous SNV	F8:NM_000132:exon18:c.A5993G:p.Y1998C	.	.	.	novel
Coagulation	Variant of Uncertain Significance	X	154157271	154157271	C	A	exonic	F8	.	nonsynonymous SNV	F8:NM_000132:exon14:c.G4794T:p.E1598D	rs782798175	.	0.0019
Coagulation	Likely Pathogenic	X	154158663	154158663	C	-	exonic	F8	.	frameshift deletion	F8:NM_000132:exon14:c.3402delG:p.N1135Tfs*3	.	.	.	novel
Coagulation	Variant of Uncertain Significance	X	154158896	154158896	C	T	exonic	F8	.	nonsynonymous SNV	F8:NM_000132:exon14:c.G3169A:p.E1057K	rs28933673	0.0039	0.0071
Coagulation	Variant of Uncertain Significance	X	154159530	154159530	G	T	exonic	F8	.	nonsynonymous SNV	F8:NM_000132:exon14:c.C2535A:p.D845E	rs200316756	0.0026	0.001
Coagulation	Pathogenic	X	154194378	154194378	C	G	exonic	F8	.	nonsynonymous SNV	F8:NM_000132:exon9:c.G1310C:p.R437P	.	.	.	novel
Coagulation	Likely Pathogenic	X	154194725	154194725	G	A	exonic	F8	.	nonsynonymous SNV	F8:NM_000132:exon8:c.C1247T:p.P416L	.	.	.	novel
Coagulation	Pathogenic	X	154197692	154197692	G	A	exonic	F8	.	nonsynonymous SNV	F8:NM_000132:exon7:c.C923T:p.S308L	rs137852404	.	.
Coagulation	Likely Pathogenic	X	154197728	154197728	A	T	exonic	F8	.	nonsynonymous SNV	F8:NM_000132:exon7:c.T887A:p.L296H	.	.	.	novel
Coagulation	Pathogenic	X	154221292	154221292	T	C	exonic	F8	.	nonsynonymous SNV	F8:NM_000132:exon4:c.A520G:p.T174A	.	.	.	novel
Coagulation	Variant of Uncertain Significance	X	154225269	154225269	A	G	exonic	F8	.	nonsynonymous SNV	F8:NM_000132:exon3:c.T367C:p.S123P	.	.	.	novel
Coagulation	Pathogenic	X	154225336	154225336	A	T	exonic	F8	.	stopgain	F8:NM_000132:exon3:c.T300A:p.Y100X	.	.	.	novel
Coagulation	Variant of Uncertain Significance	4	155505763	155505763	C	T	exonic	FGA	.	nonsynonymous SNV	FGA:NM_000508:exon6:c.G2114A:p.G705E	.	.	.	novel
Coagulation	Likely Pathogenic	4	155507097	155507097	-	T	exonic	FGA	.	frameshift insertion	FGA:NM_000508:exon5:c.1483dup:p.M495Nfs*18,FGA:NM_021871:exon5:c.1483dup:p.M495Nfs*18	.	.	.	novel
Coagulation	Variant of Uncertain Significance	4	155510604	155510604	G	C	exonic	FGA	.	nonsynonymous SNV	FGA:NM_000508:exon2:c.C165G:p.C55W,FGA:NM_021871:exon2:c.C165G:p.C55W	.	.	.	novel
Coagulation	Variant of Uncertain Significance	4	155510606	155510606	A	C	exonic	FGA	.	nonsynonymous SNV	FGA:NM_000508:exon2:c.T163G:p.C55G,FGA:NM_021871:exon2:c.T163G:p.C55G	.	.	.	novel
Coagulation	Likely Pathogenic	4	155510657	155510657	T	C	exonic	FGA	.	nonsynonymous SNV	FGA:NM_000508:exon2:c.A112G:p.R38G,FGA:NM_021871:exon2:c.A112G:p.R38G	rs121909608	.	0
Coagulation	Pathogenic	4	155510665	155510665	C	T	exonic	FGA	.	nonsynonymous SNV	FGA:NM_000508:exon2:c.G104A:p.R35H,FGA:NM_021871:exon2:c.G104A:p.R35H	rs121909607	.	0
Coagulation	Pathogenic	4	155510666	155510666	G	T	exonic	FGA	.	nonsynonymous SNV	FGA:NM_000508:exon2:c.C103A:p.R35S,FGA:NM_021871:exon2:c.C103A:p.R35S	rs121909606	.	.
Coagulation	Pathogenic	4	155510666	155510666	G	C	exonic	FGA	.	nonsynonymous SNV	FGA:NM_000508:exon2:c.C103G:p.R35G,FGA:NM_021871:exon2:c.C103G:p.R35G	.	.	.
Coagulation	Likely Pathogenic	4	155526147	155526147	G	A	exonic	FGG	.	nonsynonymous SNV	FGG:NM_000509:exon9:c.C1201T:p.R401W,FGG:NM_021870:exon9:c.C1201T:p.R401W	rs75848804	.	.	novel
Coagulation	Variant of Uncertain Significance	4	155526174	155526174	C	G	exonic	FGG	.	nonsynonymous SNV	FGG:NM_000509:exon9:c.G1174C:p.G392R,FGG:NM_021870:exon9:c.G1174C:p.G392R	.	.	.	novel
Coagulation	Variant of Uncertain Significance	4	155527874	155527874	T	C	exonic	FGG	.	nonsynonymous SNV	FGG:NM_000509:exon8:c.A1112G:p.N371S,FGG:NM_021870:exon8:c.A1112G:p.N371S	.	.	.	novel
Coagulation	Variant of Uncertain Significance	4	155527880	155527880	T	C	exonic	FGG	.	nonsynonymous SNV	FGG:NM_000509:exon8:c.A1106G:p.H369R,FGG:NM_021870:exon8:c.A1106G:p.H369R	.	.	.	novel
Coagulation	Likely Pathogenic	4	155527937	155527937	C	A	exonic	FGG	.	nonsynonymous SNV	FGG:NM_000509:exon8:c.G1049T:p.G350V,FGG:NM_021870:exon8:c.G1049T:p.G350V	.	.	.	novel
Coagulation	Likely Pathogenic	4	155527953	155527953	T	A	exonic	FGG	.	nonsynonymous SNV	FGG:NM_000509:exon8:c.A1033T:p.N345Y,FGG:NM_021870:exon8:c.A1033T:p.N345Y	.	.	.
Coagulation	Likely Pathogenic	4	155527954	155527954	G	T	exonic	FGG	.	nonsynonymous SNV	FGG:NM_000509:exon8:c.C1032A:p.D344E,FGG:NM_021870:exon8:c.C1032A:p.D344E	rs1474153738	.	0
Coagulation	Likely Pathogenic	4	155528034	155528034	C	T	exonic	FGG	.	nonsynonymous SNV	FGG:NM_000509:exon8:c.G952A:p.G318S,FGG:NM_021870:exon8:c.G952A:p.G318S	rs267606810	.	.
Coagulation	Likely Pathogenic	4	155528042	155528042	G	C	exonic	FGG	.	nonsynonymous SNV	FGG:NM_000509:exon8:c.C944G:p.A315G,FGG:NM_021870:exon8:c.C944G:p.A315G	rs1330638940	.	.	novel
Coagulation	Likely Pathogenic	4	155528042	155528042	G	A	exonic	FGG	.	nonsynonymous SNV	FGG:NM_000509:exon8:c.C944T:p.A315V,FGG:NM_021870:exon8:c.C944T:p.A315V	.	.	.	novel
Coagulation	Variant of Uncertain Significance	4	155528052	155528052	C	T	exonic	FGG	.	nonsynonymous SNV	FGG:NM_000509:exon8:c.G934A:p.A312T,FGG:NM_021870:exon8:c.G934A:p.A312T	.	.	.
Coagulation	Pathogenic	4	155528084	155528084	C	T	exonic	FGG	.	nonsynonymous SNV	FGG:NM_000509:exon8:c.G902A:p.R301H,FGG:NM_021870:exon8:c.G902A:p.R301H	rs121913088	.	0
Coagulation	Pathogenic	4	155528085	155528085	G	A	exonic	FGG	.	nonsynonymous SNV	FGG:NM_000509:exon8:c.C901T:p.R301C,FGG:NM_021870:exon8:c.C901T:p.R301C	rs121913087	.	.	novel
Coagulation	Variant of Uncertain Significance	4	155528123	155528123	T	G	exonic	FGG	.	nonsynonymous SNV	FGG:NM_000509:exon8:c.A863C:p.Y288S,FGG:NM_021870:exon8:c.A863C:p.Y288S	.	.	.	novel
Coagulation	Pathogenic	4	155533697	155533697	G	C	exonic	FGG	.	stopgain	FGG:NM_000509:exon1:c.C65G:p.S22X,FGG:NM_021870:exon1:c.C65G:p.S22X	.	.	.	novel
Coagulation	Variant of Uncertain Significance	1	169483567	169483567	C	T	exonic	F5	.	nonsynonymous SNV	F5:NM_000130:exon25:c.G6659A:p.G2220D	.	.	.	novel
Coagulation	Variant of Uncertain Significance	1	169487769	169487769	T	C	exonic	F5	.	nonsynonymous SNV	F5:NM_000130:exon23:c.A6226G:p.K2076E	.	.	.
Coagulation	Likely Pathogenic	1	169489772	169489772	C	T	exonic	F5	.	nonsynonymous SNV	F5:NM_000130:exon22:c.G6179A:p.G2060D	rs1384690038	.	.
Coagulation	Variant of Uncertain Significance	1	169509760	169509760	A	G	exonic	F5	.	nonsynonymous SNV	F5:NM_000130:exon13:c.T4568C:p.I1523T	rs187520391	.	0.0011
Coagulation	Variant of Uncertain Significance	1	169515769	169515769	T	G	exonic	F5	.	nonsynonymous SNV	F5:NM_000130:exon11:c.A1673C:p.Y558S	rs780922091	.	.	novel
Coagulation	Variant of Uncertain Significance	1	169515769	169515769	T	C	exonic	F5	.	nonsynonymous SNV	F5:NM_000130:exon11:c.A1673G:p.Y558C	.	.	.	novel
Coagulation	Variant of Uncertain Significance	1	169525968	169525968	T	G	exonic	F5	.	nonsynonymous SNV	F5:NM_000130:exon6:c.A868C:p.S290R	.	.	.	novel
Coagulation	Likely Pathogenic	1	169528468	169528468	A	G	exonic	F5	.	nonsynonymous SNV	F5:NM_000130:exon5:c.T653C:p.F218S	.	.	.
Coagulation	Variant of Uncertain Significance	1	169541549	169541549	C	T	exonic	F5	.	nonsynonymous SNV	F5:NM_000130:exon3:c.G283A:p.G95R	rs376110672	.	0.0002	novel
Coagulation	Variant of Uncertain Significance	5	176829460	176829460	C	T	exonic	F12	.	nonsynonymous SNV	F12:NM_000505:exon14:c.G1681A:p.G561S	rs767475486	.	0.0008
Coagulation	Likely Pathogenic	5	176829562	176829562	C	G	exonic	F12	.	nonsynonymous SNV	F12:NM_000505:exon13:c.G1669C:p.D557H	.	.	.	novel
Coagulation	Likely Pathogenic	5	176829594	176829594	A	C	exonic	F12	.	nonsynonymous SNV	F12:NM_000505:exon13:c.T1637G:p.M546R	.	.	.	novel
Coagulation	Variant of Uncertain Significance	5	176829670	176829670	C	T	exonic	F12	.	nonsynonymous SNV	F12:NM_000505:exon13:c.G1561A:p.E521K	rs201946800	0.001	0.0005
Coagulation	Likely Pathogenic	5	176830399	176830399	C	G	splicing	F12	NM_000505:exon12:c.1388-1G>C	intronic SNV	.	.	.	.	novel
Coagulation	Likely Pathogenic	5	176831243	176831243	C	-	exonic	F12	.	frameshift deletion	F12:NM_000505:exon9:c.972delG:p.K324Nfs*28	.	.	.	novel
Coagulation	Pathogenic	5	176831402	176831404	GTT	-	exonic	F12	.	nonframeshift deletion	F12:NM_000505:exon9:c.811_813del:p.N271del	.	.	0.0001	novel
Coagulation	Variant of Uncertain Significance	5	176831624	176831624	G	C	exonic	F12	.	nonsynonymous SNV	F12:NM_000505:exon8:c.C676G:p.R226G	.	.	.	novel
Coagulation	Likely Pathogenic	5	176831879	176831879	C	G	exonic	F12	.	nonsynonymous SNV	F12:NM_000505:exon7:c.G566C:p.C189S	.	.	.	novel
Coagulation	Likely Pathogenic	5	176832804	176832804	C	G	exonic	F12	.	nonsynonymous SNV	F12:NM_000505:exon4:c.G218C:p.C73S	rs543853416	.	0.0002
Coagulation	Likely Pathogenic	3	186440232	186440232	G	T	exonic	KNG1	.	stopgain	KNG1:NM_000893:exon3:c.G313T:p.G105X,KNG1:NM_001102416:exon3:c.G313T:p.G105X,KNG1:NM_001166451:exon3:c.G313T:p.G105X	.	.	.	novel
Coagulation	Variant of Uncertain Significance	3	186445079	186445079	T	G	exonic	KNG1	.	nonsynonymous SNV	KNG1:NM_000893:exon5:c.T618G:p.C206W,KNG1:NM_001102416:exon5:c.T618G:p.C206W	rs781383721	.	0.001
Coagulation	Likely Pathogenic	3	186445089	186445090	AA	-	exonic	KNG1	.	frameshift deletion	KNG1:NM_000893:exon5:c.628_629del:p.N210Ffs*15,KNG1:NM_001102416:exon5:c.628_629del:p.N210Ffs*15	rs757340994	.	0.0001
Coagulation	Variant of Uncertain Significance	4	187197024	187197024	T	C	exonic	F11	.	nonsynonymous SNV	F11:NM_000128:exon6:c.T569C:p.L190P	rs574509278	.	0.0002
Coagulation	Likely Pathogenic	4	187197453	187197453	G	T	exonic	F11	.	nonsynonymous SNV	F11:NM_000128:exon7:c.G664T:p.D222Y	rs281875245	.	.
Coagulation	Pathogenic	4	187197527	187197527	G	A	exonic	F11	.	stopgain	F11:NM_000128:exon7:c.G738A:p.W246X	rs281875279	.	0.0002
Coagulation	Pathogenic	4	187201251	187201251	C	T	exonic	F11	.	stopgain	F11:NM_000128:exon8:c.C841T:p.Q281X	rs770505620	.	0.0011
Coagulation	Variant of Uncertain Significance	4	187205269	187205269	A	G	exonic	F11	.	nonsynonymous SNV	F11:NM_000128:exon11:c.A1159G:p.R387G	.	.	.	novel
Coagulation	Pathogenic	4	187205314	187205314	C	T	exonic	F11	.	stopgain	F11:NM_000128:exon11:c.C1204T:p.Q402X	.	.	.	novel
Coagulation	Pathogenic	4	187206809	187206809	T	-	exonic	F11	.	frameshift deletion	F11:NM_000128:exon12:c.1322delT:p.I441fs	rs757530565	.	0.0007

## Sheet: Supplementary Table 2
Supplementary Table 2. Clinical characteristics of thrombotic patients with PROC mutation.
Interpretation	Variant DNA	Variant protein	Genotype	Sex	Age	Phenotype	PC activity	Other Variants
PV	c.G889C	p.D297H	Hetero	F	30y	DVT
			Hetero	M	34y	DVT	75
			Hetero	F	31y	DVT	47
			Hetero	M	41y	DVT	49
			Hetero	M	48y	DVT	50
			Hetero	F	34y	DVT	76
			Hetero	M	15y	DVT
			Hetero	M	45y	PE, DVT	56
			Hetero	F	16y	PE	44	LPV (PROC:c.G796T, p.G266X)
			Hetero	M	57y	DVT		LPV (PROC:c.572_574del, p.K193del)
			Hetero	M	22y	DVT	44	PV (PROC:c.C1042T, p.R348X)
	c.T541G	p.F181V	Hetero	M	19y	CVST	51
			Hetero	M	46y	CVST, IJVT
			Hetero	F	17y	DVT	55	LPV (PROC:c.572_574del, p.K193del)
			Hetero	M	30y	PE		LPV (PROC:c.C565T, p.R189W)
			Hetero	M	44y	DVT	40
			Hetero	F	34y	DVT
			Hetero	F	36y	DVT	57	LPV (PROC:c.C565T, p.R189W)
			Hetero	F	27y	DVT
	c.C124T	p.R42C	Hetero	M	68y	DVT
			Hetero	F	21y	PE, DVT
	c.G1218A	p.M406I	Hetero	M	24y	PE, DVT
			Hetero	F	41y	MVT		LPV (PROC:c.C565T, p.R189W)
	c.G532C	p.A178P	Hetero	M	49y	PE, DVT
			Hetero	M	31y	DVT
	c.C935A	p.S312X	Hetero	M	36y	MVT
			Hetero	M	40y	PE, DVT
	c.715dup	p.A240Gfs*18	Hetero	M	35y	DVT
	c.979_984del	p.327_328del	Hetero	F	5 months	PE, DVT
	c.C1019T	p.T340M	Hetero	F	25y	DVT	38.4
	c.C169T	p.R57W	Hetero	F	29y	DVT		LPV (PROC:c.G170A, p.R57Q)
	c.C595T	p.R199X	Hetero	M	50y	CVST
	c.C811T	p.R271W	Hetero	F	32y	CVST
	c.G1000A	p.G334S	Hetero	M	32y	DVT
	c.G1015A	p.V339M	Hetero	M	47y	PE
	c.G1218A	p.M406I	Hetero	M	29y	MVT, PVT
	c.G1241A	p.W414X	Hetero	M	26y	PE
	c.G561A	p.W187X	Hetero	M	18y	PE, DVT	20
	c.G659A	p.R220Q	Hetero	M	38y	DVT	38	LPV (PROC:c.572_574del, p.K193del)
LPV	c.C565T	p.R189W	Hetero	M	37y	DVT	60
			Hetero	F	27y	PE
			Hetero	F	15y	DVT	73
			Hetero	M	50y	PE
			Hetero	F	28y	CVST
			Hetero	F	32y	DVT
			Hetero	M	41y	PE, DVT
			Hetero	M	40y	PE, DVT
			Hetero	F	5 months	PE, DVT	68
			Hetero	M	66y	CVST
			Hetero	M	46y	PVT, MVT
			Hetero	M	46y	DVT		LPV (PROC:c.G718C, p.A240P)
			Hetero	F	26y	PE		LPV (PROC:c.572_574del, p.K193del)
			Hetero	F	29y	DVT	64
			Hetero	M	30y	DVT	44	LPV (PROC:c.G1201A, p.D401N)
			Hetero	M	50y	PE
			Hetero	M	29y	DVT
			Hetero	F	66y	DVT
			Hetero	M	30y	PE
			Hetero	M	61y	DVT	59
			Hetero	F	20y	DVT	49
			Hetero	M	26y	PVT, MVT, SVT
			Hetero	F	53y	CVST
			Hetero	M	31y	CVST
			Hetero	M	29y	PE
			Hetero	M	29y	MVT, PVT
			Hetero	F	30y	PE	46
			Hetero	M	27y	PE
			Hetero	M	30y	CVST
			Hetero	F	69y	PE	50
			Hetero	F	55y	PE
			Hetero	F	67y	PE, DVT
			Hetero	F	30y	DVT
			Hetero	F	31y	DVT	75
			Hetero	M	38y	PE, DVT
			Hetero	M	38y	PVT
			Hetero	M	64y	DVT
			Hetero	M	32y	PE, DVT	72
			Hetero	M	37y	PE
			Hetero	F	59y	DVT
			Hetero	M	33y	PE
			Hetero	M	23y	DVT	57
			Hetero	F	40y	DVT
			Hetero	M	33y	DVT
			Hetero	M	30y	CVST, DVT	55	LPV (PROC:c.G812A, p.R271Q)
			Hetero	M	33y	PE, DVT
			Hetero	M	25y	PVT
			Hetero	M	36y	PVT	60
			Hetero	M	36y	PE
	c.572_574del	p.K193del	Hetero	F	31y	DVT
			Hetero	M	57y	DVT	100
			Hetero	M	46y	DVT	59
			Hetero	F	28y	PE, DVT	53
			Hetero	M	63y	DVT	113
			Hetero	M	40y	MVT	87
			Hetero	M	37y	PE
			Hetero	M	25y	DVT	121
			Hetero	M	26y	DVT
			Hetero	M	63y	DVT	116
			Hetero	F	16 months	PE
			Hetero	F	47y	DVT
			Hetero	M	40y	DVT	109
			Hetero	M	77y	DVT	81
			Hetero	M	33y	PE, DVT	96
			Hetero	F	41y	PE	99
			Hetero	F	31y	DVST	130
			Hetero	M	64y	DVT	117
			Hetero	F	38y	DVT
			Hetero	F	60y	DVT
			Hetero	M	32y	DVT
			Hetero	M	67y	PE
			Hetero	M	58y	DVT
			Hetero	F	43y	DVT?
			Hetero	F	26y	DVT
			Hetero	F	33y	PE, DVT
			Hetero	F	15y	PE
			Hetero	M	87y	PE, DVT
			Hetero	M	21y	PE?	76
			Hetero	F	10y	CVST
			Hetero	M	67y	PE
			Hetero	M	38y	DVT
			Hetero	F	24y	DVT
			Hetero	M	49y	MVT
			Hetero	M	40y	PE, DVT
			Hetero	F	67y	DVT
			Hetero	F	33y	DVT
			Hetero	M	29y	DVT
	c.G715A	p.G239R	Hetero	M	30y	DVT
			Hetero	F	39y	DVT
			Hetero	M	35y	PE
	c.G970A	p.G324S	Hetero	F	37y	DVT
			Hetero	M	35y	DVT
			Hetero	M	63y	DVT
	c.C962T	p.P321L	Hetero	F	28y	PE, DVT	53
			Hetero	F	34y	DVT
	c.G211A	p.E71K	Hetero	M	54y	PVT
			Hetero	M	26y	PE
	c.G632A	p.R211Q	Hetero	F	32y	DVT
			Hetero	M	30y	PE
	c.G812A	p.R271Q	Hetero	F	37y	DVT, IVCT
	c.G170A	p.R57Q	Hetero	M	62y	PE
	c.678+9C>T		Hetero	M	48y	PVT, SVT, MVT	59
	c.A767G	p.D256G	Hetero	M	31y	DVT	50
	c.C670T	p.P224S	Hetero	F	47y	CVST
	c.C752T	p.A251V	Hetero	M	80y	PE
	c.C958T	p.L320F	Hetero	M	59y	DVT
	c.G1099A	p.V367M	Hetero	M	32y	PE
	c.G113A	p.R38Q	Hetero	M	6y	DVT
	c.G1181A	p.R394Q	Hetero	F	49y	CVST, DVT	66
	c.G199A	p.E67K	Hetero	M	27y	PE, DVT
	c.G325A	p.G109S	Hetero	F	5 months	PE, DVT
	c.G433T	p.G145C	Hetero	F	0y	PE, DVT
	c.G895A	p.D299N	Hetero	M	50y	DVT	47
	c.G925C	p.A309P	Hetero	F	25y	DVT		LPV (PROC:c.C565T, p.R189W)
	c.T1250C	p.V417A	Hetero	M	37y	DVT	67
	c.T947C	p.V316A	Hetero	M	43y	MVT
VUS	c.A254C	p.K85T	Hetero	M	32y	PE	100
	c.A703C	p.K235Q	Hetero	F	33y	DVT
	c.G350A	p.S117N	Hetero	M	57y	DVT
	c.G466C	p.G156R	Hetero	F	37y	CVST	98
	c.G881A	p.S294N	Hetero	M	50y	DVT	44
PV, Pathogenic variant; LPV, Likely pathogenic variant; VUS, variant of unknown significance; Hetero, heterozygous; Homo, homozygous; DVT, deep venous thrombosis; PE, pulmonary embolism; CVST, Cerebral venous sinus thrombosis; MVT, Mesenteric venous thrombosis; SVT, splenic vein thrombosis; IVCT, inferior vena cava thrombosis; PVT, Portal Vein Thrombosis; IJVT, internal jugular vein thrombosis.

## Sheet: Supplementary Table3
Supplementary Table 3. Clinical characteristics of thrombotic patients with PROS1 mutation.
Interpretation	Variant DNA	Variant protein	Genotype	Sex	Age	Phenotype	PS activity	Other Variants
PV	c.-168C>T		Hetero	F	51y	IJVT	26.9
			Hetero	M	63y	DVT
			Hetero	M	35y	DVT	36.2
			Hetero	M	40y	DVT, PE	40
			Hetero	F	31y	DVT	51
	c.T1680A	p.Y560X	Hetero	F	25y	PE	14.1
			Hetero	M	25y	recurrent DVT
			Hetero	F	29y	DVT	21
			Hetero	M	65y	DVT, PE	9
			Hetero	M	32y	DVT	30
			Hetero	F	32y	DVT	5
	c.C1351T	p.R451X	Hetero	M	40y	DVT	28.5	LPV(PROC:c.572_574del:p.K193del)
			Hetero	M	52y	PE
			Hetero	M	31y	recurrent PE	37.1
			Hetero	M	60y	DVT	20.7
	c.C1063T	p.R355C	Hetero	M	57y	recurrent PE	29.1
			Hetero	M	25y	PE	39.5	PV(PROS1:c.715_716del:p.K239fs)
			Hetero	M	46y	DVT	29.6
			Hetero	F	33y	DVT	49
	c.966-2A>G		Hetero	M	40y	MVT	35.4
			Hetero	F	17y	DVT	32.9
			Hetero	M	31y	DVT, PE	30.1
	c.A200C	p.E67A	Hetero	M	27y	recurrent DVT, CVST	33.4
			Hetero	M	49y	MVT
	c.134_162del	p.L45fs	Hetero	M	15y	DVT	31.5
			Hetero	M	57y	DVT
	c.665delG	p.G222fs	Hetero	M	57y	recurrent DVT, MVT		VUS(PROS1:c.A149C:p.K50T)
	c.C615A	p.C205X	Hetero	M	16y	recurrent DVT		PV(PROS1c.G155A:p.G52D)
	c.602-2A>G		Hetero	M	59y	recurrent DVT, MVT
	c.A586G	p.K196E	Hetero	M	27y	DVT
	c.A457T	p.K153X	Hetero	F	31y	DVT
	c.448delC	p.Q150Kfs*9	Hetero	F	27y	PE		PV(PROS1:c.T445G:p.W149G)
	c.C233T	p.T78M	Hetero	M	29y	DVT, PE	81.3
	c.G1777T	p.E593X	Hetero	M	30y	PE
	c.C1760A	p.S587X	Hetero	F	36y	DVT, PE, PVT, SVT, MVT	9
	c.1605delT	p.F535Lfs*24	Hetero	M	30y	recurrent DVT
	c.A1408T	p.K470X	Hetero	M	58y	recurrent PE
	c.1323+1G>A		Hetero	M	38y	DVT
	c.50_51dup	p.V18*	Hetero	M	24y	DVT	5
LPV	c.G1937A	p.G646D	Hetero	M	39y	PVT, SVT, MVT	97
			Hetero	F	44y	DVT
	c.A1589T	p.N530I	Hetero	F	45y	DVT
	c.C1543T	p.R515C	Hetero	M	73y	DVT	8
	c.T799C	p.C267R	Hetero	M	25y	DVT	84
	c.G767C	p.C256S	Hetero	M	34y	DVT	74
VUS	c.T1241C	p.F414S	Hetero	M	50y	PE
			Hetero	F	25y	DVT	49
	c.G1795C	p.D599H	Hetero	F	33y	DVT, PE
			Hetero	F	25y	DVT
	c.C1229A	p.P410H	Hetero	M	31y	DVT
			Hetero	M	36y	PVT
	c.A149C	p.K50T	Hetero	M	10y	PE
			Hetero	M	57y	PE
	c.G947A	p.R316H	Hetero	M	72y	recurrent DVT	154
			Hetero	M	24y	PE, DVT
	c.A1973T	p.H658L	Hetero	M	48y	recurrent DVT, MVT, PVT
	c.A1955T	p.D652V	Hetero	M	29y	CVST
	c.G1518T	p.W506C	Hetero	F	32y	PE		VUS(PROS1:c.T1388A:p.I463K)
	c.C946T	p.R316C	Hetero	M	34y	DVT
	c.C908T	p.A303V	Hetero	M	21y	DVT
	c.T817C	p.F273L	Homo	M	37y	PE
	c.A695G	p.Y232C	Hetero	M	52y	DVT	78.7
	c.G664A	p.G222R	Hetero	M	41y	DVT	64.6
	c.T647C	p.V216A	Hetero	F	37y	DVT, PVT
	c.A593G	p.D198G	Hetero	M	12y	PE
PV, Pathogenic variant; LPV, Likely pathogenic variant; VUS, variant of unknown significance; Hetero, heterozygous; Homo, homozygous; DVT, deep venous thrombosis; PE, pulmonary embolism; CVST, Cerebral venous sinus thrombosis; MVT, Mesenteric venous thrombosis; SVT, splenic vein thrombosis; IVCT, inferior vena cava thrombosis; PVT, Portal Vein Thrombosis; IJVT, internal jugular vein thrombosis.

## Sheet: Supplementary Table 4
Supplementary Table 4. Clinical characteristics of thrombotic patients with SERPINC1 mutation.
Interpretation	Variant DNA	Variant protein	Genotype	Sex	Age	Phenotype	PS activity	Other Variants
PV	c.1154-14G>A		Hetero	M	21y	DVT, IVCT	55
			Hetero	M	54y	DVT, PVT	54
			Hetero	F	42y	DVT
			Hetero	M	23y	DVT
	c.G1274A	p.R425H	Hetero	M	70y	recurrent CVST
			Hetero	M	26y	CVST
	c.462_464del	p.154_155del	Hetero	F	41y	MVT
			Hetero	F	24y	DVT
	c.C490T	p.R164X	Hetero	M	30y	DVT, PE	47
	c.C685T	p.R229X	Hetero	M	23y	DVT
	c.C1009T	p.Q337X	Hetero	M	18y	PE
	c.G1228T	p.E410X	Hetero	M	28y	PE
	c.1033_1035del	p.E345del	Hetero	M	39y	DVT, PE	39
	c.1377delC	p.N460Tfs*20	Hetero	F	30y	CVST	30
	c.252dup	p.K85Qfs*20	Hetero	F	31y	DVT	21
	c.281dupT	p.F94fs	Hetero	M	30y	DVT, PE
LPV	c.T938C	p.M313T	Hetero	M	74y	PE	81
			Hetero	F	71y	DVT, PE	77
			Hetero	M	22y	CVST
	c.G883A	p.V295M	Hetero	F	53y	PE	103
			Hetero	M	35y	DVT	114
	c.40delA	p.R14Gfs*17	Hetero	M	19y	CVST
	c.116_123del	p.I39Sfs*23	Hetero	F	40y	DVT
	c.C166A	p.R56S	Hetero	M	12y	PE
	c.C173T	p.P58L	Hetero	F	38y	DVT, PVT		LPV(SERPINC1:c.G683T:p.G228V)
	c.C359G	p.A120G	Hetero	F	33y	PE, CVST
	c.T362C	p.M121T	Hetero	M	35y	PE
	c.C548T	p.S183F	Hetero	F	29y	recurrent DVT
	c.T590G	p.V197G	Hetero	M	34y	PVT, MVT, SVT
	c.593delA	p.Y198Lfs*86	Hetero	M	25y	PVT, MVT
	c.607delC	p.Q203Sfs*81	Hetero	F	27y	DVT
	c.762+2T>C		Hetero	M	20y	PE, DVT	44
	c.G771T	p.W257C	Hetero	M	31y	DVT	59
	c.T851G	p.M284R	Hetero	F	14y	DVT	50
	c.A937G	p.M313V	Hetero	M	30y	recurrent DVT		VUS(SERPINC1:c.G1370A:p.R457K)
	c.981delA	p.E328Rfs*19	Hetero	M	26y	DVT, PVT, MVT		VUS(SERPINC1:c.G881A:p.R294H)
	c.T1109C	p.M370T	Hetero	F	44y	DVT
	c.1154-1G>C		Hetero	F	31y	DVT
	c.C1277T	p.S426L	Hetero	M	35y	DVT, PE
	c.1295_1296insCT	p.T433*	Hetero	F	33y	DVT, IVCT
	c.A1349T	p.N450I	Hetero	M	37y	CVST
	c.G1370C	p.R457T	Hetero	F	57y	MVT
VUS	c.C877T	p.R293W	Hetero	F	49y	CVST
			Hetero	M	80y	PE
			Hetero	M	17y	DVT
			Hetero	F	14y	CVST
	c.G881T	p.R294L	Hetero	M	13y	DVT
	c.G1370A	p.R457K	Hetero	M	47y	DVT
	c.A1227T	p.E409D	Hetero	M	47y	DVT
PV, Pathogenic variant; LPV, Likely pathogenic variant; VUS, variant of unknown significance; Hetero, heterozygous; Homo, homozygous; DVT, deep venous thrombosis; PE, pulmonary embolism; CVST, Cerebral venous sinus thrombosis; MVT, Mesenteric venous thrombosis; SVT, splenic vein thrombosis; IVCT, inferior vena cava thrombosis; PVT, Portal Vein Thrombosis; IJVT, internal jugular vein thrombosis.

## Sheet: Supplementary Table 5
Supplementary Table 5. Clinical characteristics of Fibrinogen deficiency patients with FGA,FGB,FGG mutation.
Gene	Interpretation	Variant DNA	Variant protein	Genotype	Sex	Age	Phenotype	ISTH-BAT	Fg:C (g/L)	Type	Other Variants
FGA	PV	c.C103A	p.R35S	Hetero	F	20y	Tests	0	0.5	Hypoﬁbrinogenemia
				Hetero	M	39y	Wounds	8	0.4	Dysfibrinogenemia
		c.C103G	p.R35G	Hetero	F	19y	Menorrhagia	4	0.5	Hypoﬁbrinogenemia
		c.G104A	p.R35H	Hetero	F	38y	Menorrhagia	3	0.8	Dysfibrinogenemia
				Hetero	F	47y	Menorrhagia	3	0.38	Dysfibrinogenemia
				Hetero	F	33y	Menorrhagia	5	0.37	Hypoﬁbrinogenemia
				Hetero	M	7y	OCH	9	0.5	Hypoﬁbrinogenemia	VUS(NBEAL2:c.C3127A:p.Q1043K,NBEAL2:c.T2093A:p.V698D)
				Hetero	F	44y	Menorrhagia	4	0.5	Hypoﬁbrinogenemia
				Hetero	F	33y	Tests	0	0.26	Dysfibrinogenemia
				Hetero	M	47y	Tests	0	0.48	Dysfibrinogenemia
				Hetero	F	39y	Menorrhagia	1	1.2	Dysfibrinogenemia
	LPV	c.1483dup	p.M495Nfs*18	Homo	M	28y	Tests	2	<0.1	Aﬁbrinogenemia	VUS(VWF:c.G25T:p.V9L,VWF:c.G5647A:p.D1883N)
		c.A112G	p.R38G	Hetero	F	24y	Tests	0	1.2	Hypoﬁbrinogenemia
	VUS	c.C165G	p.C55W	Hetero	F	48y	Skin	1	0.99	Dysfibrinogenemia
		c.T163G	p.C55G	Hetero	F	24y	PPH	3	0.37	Hypoﬁbrinogenemia	VUS(FGA:c.G2114A:p.G705E)
FGG	PV	c.C65G	p.S22X	Hetero	F	40y	Tests	0	0.9	Hypoﬁbrinogenemia
		c.C901T	p.R301C	Hetero	F	58y	Skin	4	0.43	Dysfibrinogenemia
				Hetero	F	41y	Skin	3	0.5	Hypoﬁbrinogenemia
				Hetero	F	27y	Skin,OCH,PPH	6	0.5	Hypoﬁbrinogenemia
				Hetero	F	36y	PPH	11	0.5	Hypoﬁbrinogenemia
		c.G902A	p.R301H	Hetero	F	43y	Menorrhagia	4	0.48	Dysfibrinogenemia
				Hetero	M	14y	Wounds	4	0.7	Hypoﬁbrinogenemia
	LPV	c.A1033T	p.N345Y	Hetero	F	34y	Menorrhagia	2	0.7	Hypodysﬁbrinogenemia
		c.C1032A	p.D344E	Hetero	M	45y	Tests	7	0.41	Dysfibrinogenemia
		c.C1201T	p.R401W	Hetero	M	40y	Tests	0	0.7	Dysfibrinogenemia
		c.C944G	p.A315G	Hetero	F	60y	Tests	0	1.2	Dysfibrinogenemia
		c.C944T	p.A315V	Hetero	F	35y	Tests	0	0.69	Dysfibrinogenemia
		c.G1049T	p.G350V	Hetero	M	64y	Tests	5	0.5	Hypodysﬁbrinogenemia
		c.G952A	p.G318S	Hetero	F	40y	Tests	0	0.55	Hypoﬁbrinogenemia
	VUS	c.A1106G	p.H369R	Hetero	M	2y	Tests	3	0.5	Hypodysﬁbrinogenemia
		c.A1112G	p.N371S	Hetero	F	42y	Menorrhagia	3	0.37	Hypoﬁbrinogenemia?
		c.A863C	p.Y288S	Hetero	F	32y	Skin	2	0.6	Hypoﬁbrinogenemia
		c.G1174C	p.G392R	Hetero	F	28y	Menorrhagia	1	1.1	Dysfibrinogenemia
		c.G934A	p.A312T	Hetero	F	34y	PPH	9	0.89	Dysfibrinogenemia	VUS(F10:c.C1096T:p.R366C)
PV, Pathogenic variant; LPV, Likely pathogenic variant; VUS, variant of unknown significance; Hetero, heterozygous; Homo, homozygous; Skin, Skin bleeding; Wounds, Bleeding from minor wounds; OCH, Oral cavity hemorrhage; MM, Menorrhagia; EP, Epistaxis; GI, Gastrointestinal bleeding; PPH, Postpartum hemorrhage; Test,Coagulation tests.

## Sheet: Supplementary Table 6
Supplementary Table 6. Clinical characteristics of vWF deficiency patients with VWF mutation.
Interpretation	Variant DNA	Variant protein	Genotype	Sex	Age	Phenotype	ISTH-BAT	vWF:C (%)	Type	Other Variants
PV	c.1533+15G>A		Hetero	M	7y	OCH	13	27	VWD2
	c.1534-3C>A		Hetero	F	30y	PPH, MM	11	31	VWD2
			Hetero	F	26y	EP,OCH	1	45	VWD1
	c.3223-7_3236dup		Hetero	F	5y	EP	3	34	VWD1
	c.3379+1G>A		Homo	M	10y	Wounds	13	15	VWD2	VWF:c.G25T:p.V9L; ABCG8:c.T1673A:p.M558K
	c.533-48_657+52del		Hetero	M	67y	OCH	4	20	VWD1
	c.C3916T	p.R1306W	Hetero	M	8y	EP,OCH	5	21	VWD2
	c.C5335T	p.R1779X	Hetero	M	0y	GI	7	32	VWD2	F11:c.C841T:p.Q281X
	c.C813G	p.Y271X	Homo	M	6y	Skin	17	<3	VWD3
	c.G3614A	p.R1205H	Hetero	M	3y	GI	13	11	VWD2
	c.G4121A	p.R1374H	Hetero	M	40y	GI	4	48	VWD1
	c.T4883C	p.I1628T	Hetero	M	5y	ICH	28	8	VWD2
VUS	c.C3365T	p.T1122M	Hetero	M	62y	Skin	3	40	VWD1	VWF:c.C6424T:p.L2142F
	c.C6424T	p.L2142F	Hetero	M	60y	Tests	6	36	VWD2	VWF:c.C3365T:p.T1122M
PV, Pathogenic variant; LPV, Likely pathogenic variant; VUS, variant of unknown significance; Hetero, heterozygous; Homo, homozygous; Skin, Skin bleeding; Wounds, Bleeding from minor wounds; OCH, Oral cavity hemorrhage; MM, Menorrhagia; EP, Epistaxis; GI, Gastrointestinal bleeding; PPH, Postpartum hemorrhage; Test,Coagulation tests.

## Sheet: Supplementary Table 7
Supplementary Table 7. Clinical characteristics of FVIII deficiency patients with F8 mutation.
Interpretation	Variant DNA	Variant protein	Genotype	Sex	Age	Phenotype	ISTH-BAT	FVIII:C (%)	Type	Other Variants
PV	c.A520G	p.T174A	Homo	M	39y	GI	10	9.2	Mild
	c.A5993G	p.Y1998C	Homo	M	27y	Muscle	11	38	Mild
	c.A6019G	p.M2007V	Homo	M	41y	GI	4	13	Mild
	c.C6046T	p.R2016W	Homo	M	79y	Skin,OCH,EP	6	34	Mild	VWF:c.A7690C:p.S2564R
	c.C923T	p.S308L	Homo	M	14y	Joint	12	/	/
	c.G1310C	p.R437P	Homo	M	39y	Joint	10	10	Mild	VWF:c.C3365T:p.T1122M; VWF:c.C6424T:p.L2142F
	c.G590C	p.W197S	Homo	M	16y	Skin	3	5	Mild
	c.T300A	p.Y100X	Homo	M	21y	Joint	12	<1	Severe
		Inv22-1	Homo	M	11y	Joint	12	<1	Severe	RUNX1:exon6:c.G1273C:p.V425L,RUNX1:c.G1354C:p.V452L
		Inv22-2	Homo	M	39y	Muscle	8	<1	Severe
		Inv22-2	Homo	M	38y	Muscle	7	<1	Severe
LPV	c.3402delG	p.N1135Tfs*3	Homo	M	34y	Joint	9	<1	Severe
	c.C1247T	p.P416L	Homo	M	46y	Joint	8	<1	Severe
	c.T614G	p.M205R	Homo	M	33y	Menorrhagia	5	8	Moderate
	c.T887A	p.L296H	Homo	M	77y	OCH	1	/	/	PLAU:exon6:c.G476A:p.R159H
VUS	c.C2535A	p.D845E	Homo	M	51y	Skin	2	<1	Severe
	c.G3169A	p.E1057K	Homo	M	23y	ICH	6	40	Mild
	c.G4794T	p.E1598D	Homo	M	36y	Skin	4	0.9	/	F8:NM_001267554:exon4:c.320-1G>A
	c.G6326A	p.R2109H	Homo	M	14y	Menorrhagia	4	27	Mild
	c.T367C	p.S123P	Homo	M	25y	OCH	2	16	Mild
PV, Pathogenic variant; LPV, Likely pathogenic variant; VUS, variant of unknown significance; Hetero, heterozygous; Homo, homozygous; Skin, Skin bleeding; Wounds, Bleeding from minor wounds; OCH, Oral cavity hemorrhage; MM, Menorrhagia; EP, Epistaxis; GI, Gastrointestinal bleeding; PPH, Postpartum hemorrhage; Test,Coagulation tests.

## Sheet: Supplementary Table 8
Supplementary Table 8. Clinical characteristics of FVII deficiency patients with F7 mutation.
Interpretation	Variant DNA	Variant protein	Genotype	Sex	Age	Phenotype	ISTH-BAT	FVII:C (%)	Type	Other Variants
PV	c.T1165G	p.C389G	Hetero	F	26y	PPH	4	27	Moderate	F7::exon7:c.681+1G>T
			Hetero	M	2y	EP	6	/	Moderate
			Hetero	F	30y	GI	15	19	Severe	F7:c.572-2A>G
	c.G64A	p.G22S	Hetero	M	44y	Joint	10	5	Severe	F7:c.C722A:p.T241N
	c.G1091A	p.R364Q	Homo	F	26y	Menorrhagia	7	7	Severe
			Hetero	F	55y	GI	13	16	Moderate	F7:c.C722A:p.T241N
	c.C1256T	p.T419M	Hetero	F	32y	Menorrhagia	4	3	Severe	F7:c.T1165G:p.C389G
			Hetero	F	9y	EP	4	<1	Severe
LPV	c.64+5G>A		Hetero	F	29y	Skin	5	43	Moderate
	c.681+1G>T		Hetero	M	66y	ICH	13	9	Severe	F7:c.C1286T:p.A429V
	c.A254G	p.E85G	Hetero	F	51y	Skin	2	24	Severe	F7:c.G1285A:p.A429T
	c.T1224G	p.H408Q	Hetero	F	63y	GI	7	15	Severe
			Homo	F	42y	Muscle	7	2.3	Severe
	c.C722A	p.T241N	Hetero	F	29y	Skin	5	43	Moderate
			Hetero	M	24y	OCH	4	35	Moderate
			Homo	F	45y	EP	4	3.5	Severe	F5:c.A6226G:p.K2076E
PV, Pathogenic variant; LPV, Likely pathogenic variant; VUS, variant of unknown significance; Hetero, heterozygous; Homo, homozygous; Skin, Skin bleeding; Wounds, Bleeding from minor wounds; OCH, Oral cavity hemorrhage; MM, Menorrhagia; EP, Epistaxis; GI, Gastrointestinal bleeding; PPH, Postpartum hemorrhage; Test,Coagulation tests.

## Sheet: Supplementary Table 9
Supplementary Table 9. Genes included in the Expanded Thrombohemostasis (ExTH) Gene Panel.
I. Diagnostic-grade genes
I a. Thrombotic panel
PROC, PROS1, SERPINC1, ADAMTS13, THBD, F2, DIAPH1, SERPIND1, SERPING1, SH2B3, SERPINA1, F3, HRG, MTHFR
I b. Coagulation panel
F7, F8, F9, FGA, FGB, FGG, F10, F11, F12, F13A1, F13B, F5, VWF, GGCX, KLKB1, KNG1, PLG, LMAN1, SERPINE1, SERPINF2, VKORC1
Ic. Platelet disorder panel
ITGA2B, ITGB3, JAK2, ABCG5, ABCG8, ACTN1, ANKRD26, AP3D1, ARPC1B, BLOC1S3, DTNBP1, ETV6, FERMT3, FLI1, FLNA, FTO, FYB, GATA1, GFI1B, GNE, GP1BB, GP6, GP9, HPS1, HPS3, HPS4, HPS5, HPS6, AP3B1, BLOC1S6, CHST14, COL1A1, COL3A1, COL5A1, COL5A2, GP1BA, HMOX1, HOXA11, KDSR, LYST, MCFD2, MECOM, MPIG6B, MPL, MYH9, NBEA, NBEAL2, P2RY12, PLA2G4A, PLAT, PLAU, PTPN11, RASGRP2, RBM8A, RUNX1, SLFN14, STIM1, ST…
II. Candidate susceptibility genes
A2M, ABCB1, ABCG2, APOH, BLZF1, C3, CES1, CYCS, CYP2C19, CYP2C9, CYP3A4, CYP4F2, CYP4V2, HIVEP1, ITGB2, LPA, NME7, PEAR1, PROCR, PROZ, PTGS2, RIMS1, SERPINA10, SLC44A2, SMAP1, STAB2, TFPI, TPM4, TSPAN15, ZFPM2

## Sheet: Supplementary Table 10
Supplementary Table 10. Coagulation Factor Detection Reagents.
Coagulation factor assays	Vendor or Source	Catalog #	Reference range
Protein C Activity	HemosIL®, Bedford, USA	20300500	70%–130%
Protein S Activity	HemosIL®, Bedford, USA	20302000	for women, 55%–118%
			for men, 75%–130%
Antithrombin activity	HemosIL®, Bedford, USA	20008900	80%–120%
von Willebrand Factor Activity	HemosIL®, Bedford, USA	20004700	55%–200%
Fibrinogen Activity	HemosIL®, Bedford, USA	20301100	2–4 g/L
Factor V Activity	STA®-ImmunoDef V, Stago, France	744	50%–170%
Factor VII Activity	Staclot® VIIa-rTF, Stago, France	281	50%–170%
Factor VIII Activity	STA®-ImmunoDef VIII, Stago, France	728	70%–150%
Factor IX Activity	STA®-ImmunoDef IX, Stago, France	734	60%-140%
Factor X Activity	STA®-ImmunoDef X, Stago, France	322	70%-120%
Factor XI Activity	STA®-DEFICIENT XI, Stago, France	723	70%-120%
Factor XII Activity	STA®-ImmunoDef XII, Stago, France	315	60%-150%
